# Supplementary material for: Structure and variation of CRISPR and CRISPR-flanking regions in deleted-direct repeat region Mycobacterium tuberculosis complex strains
Source: BMC Genomics. 2017 Feb 15;18:168. doi: 10.1186/s12864-017-3560-6 (PMC5310062; doi:10.1186/s12864-017-3560-6)
Supplement: Additional file 3: — Sequences S1–S6. (ZIP 66 kb) [file 12864_2017_3560_MOESM3_ESM.zip]

Archive with 6 entries (6 files):
- Additional file 3 Sequence S5 DRplus_corrVsContig_C_0253-12.txt
- Additional file 3 Sequence S6 DRplus_corrVsContig_C_0309-12.txt
- Additional file 3 Sequence S3 DRplus_corrVsContig_B_1042-11.txt
- Additional file 3 Sequence S4 DRplus_corrVsContig_B_1114-11.txt
- Additional file 3 Sequence S2 DRplus_corrVsContig_A_1124-11.txt
- Additional file 3 Sequence S1 DRplus_corrVsContig_A_0389-12.txt
