# Supplementary material for: Structure and variation of CRISPR and CRISPR-flanking regions in deleted-direct repeat region Mycobacterium tuberculosis complex strains
Source: BMC Genomics. 2017 Feb 15;18:168. doi: 10.1186/s12864-017-3560-6 (PMC5310062; doi:10.1186/s12864-017-3560-6)
Supplement: Additional file 3: — Sequences S1–S6. (ZIP 66 kb) [file 12864_2017_3560_MOESM3_ESM.zip › Additional file 3 Sequence S5 DRplus_corrVsContig_C_0253-12.txt]

>SS_DRplus_0253-12_corrVsContig_C|SS_DRplus_0253-12_from-LF-ReseqOnH37Rv_correctedVsContigC|||.|
tcagcggctggtcgcgcgccagtcgcgcagcacttcctcgacgtgctcacccacccggtgccgcgccgtttcccggtcgacacccgacatcagcagttcgtcgaacgaagtgtcgatatg
ccgcaccgacgccgcgacggccagcctcaccgcttcgggatcgagcgcccgtccggccgcgctacgtccgatcctgccgctgccgcgggtggccgcgtggcgggcgatcgcctcggcccg
gccggccgggcagttcgggaacagcgtgcgaatcgcggcgccgaattcggcttgcagacgcaggtcctcgttggcccgtcgcgcctcgtcgcgctcccggcggcgggcgcgcacctccgc
atcggcgaggcactcgttttcggcgcgctccagcgcctccgcctcgaccaggatgccctgacgctcgtatcgcttacgcgcccggctccaccgcaccaccaccgccgaaagccggctcgc
ccgcttggcccggcgggtaagcgcggcgtccccggacggcaagaagaccagatggccaaggtccgcgcagtccaggcacaacggccccgcgtcctcaaggaacatcaggtcaccgctgcc
gccacacgacgcgcatgaccagtcgttgaccggcatgatcacgaccaaatcggggcgccggctctgccgcgcgaccgcacgctccgagagctccggcgacacccaatgcgtgcgatacgc
gcgctcgatggcgtcctcgccggtgacgctgaaccgcagccgacggcggtcccgagtgcgagcgacgtaatcggtctccgacgggttgagcccccggtcgcgggcccagcgccgcaacgc
ggccatcacggcggtgatcttgctgaggttggcctgtacgacttgctccagcgagtcgacgcggccctgccgccactggtcgacatgcgagggcgccagccagcccaggccgagcagcac
atcgatcgcgctgacgaaccgctgtcgggccagcgccgcctgcgccgcccgggccacccgctgctccagaggttgacgtgccatgacctgcccgagcctagtcggactgcgcaccgaggc
cgcggaactgagttactccgaccagccggacgcgctcggagtggcgatgcgcgaacgtcgggaacaacagaacctcgttcggccgccacggagaaacgcttctcgccgcatcaacaccga
tcagacgtcgacgaagtacgtctacattacgtacatgcccgagactctgactggtcgcctcaacttccgcctgtctcctgaacaggagcaggcccttcgccacgccgccgcgctcaccgg
ccagagcctgtcggggttcgtattgtccgccgcggtcgaccacgcccacgatctcttggcccgggccaaccggatcgagctgtccgaggccgctttccgccgcttcgtcgccgcgctcga
cgagcccgacgaggcggctcccgaattggtgcgcctcgccagacggaagagccgcattcccccccattgagcacccccgcgctcggccccgtcgagctgttggacccggaccggcacgac
acggcgcgcttctccagcgatgttgaggttctcgaccactggctgcgccgagtcgcgcccgtcgcggctgccgccggcacggccgctacgtgggtgctctgtcgaggccggcgggtagtt
gggttctacgcgctcgccatggggagcatcgagcggatccgggtgccatcgcggccgggccggggccaacccgacccgacccgatcccagtgctcgtcctcgctcgcctggcgctcgacc
ggcaggagcaaggcaccggtctcggtggcgatcttctcctcgatgccctcatccgatccgtggccggtgcccggcactacggcgcccgcgccctggtcgtcgacgccatcgacgaccgcg
ccgccgagttctacggtcaccacggcttcttgcccctcgagggtcgacgcctctaccggcggatcagcgacatcgcgcgggcgctgggagtatgaagcgctatcgtcgcttggcgacgtg
ctgccgatcgatcgcctcgaatggcctcgttgttgttgtcgtcggtgatggggagggacaacggcaagattttggatccggtggtggccaccacggggatgggccgctcgacggcgcggc
agatgttgaccggcccgaggttgccgggcccggccgagcaggtcgacgggcgtagccttcggcctcggggcttcagcgacgaagccagggcgctgctggagcacgtgtgggccttgatgg
gcatgccgtgcggcaagtacctggtggtcatgcatgacctgtggttgccgctgttgaccgctgccggtgatcttgacaagccgctcgtcaccgaggcgtcggtggccgagttgaaggcga
cagccctaccaggggcgaatcgcatgccgcactgggccgcagggacactccctgatggctttccagcccgggcggtgaggacgcgcacgtgaaaaccaacccccggtacggcccggcgtt
ctactcagtgatgacggtgttgttcctggcgctgttcgtgctaaatgtgtgcacccacggctcgacgctgggcctgatcagtaccggaggcctcgccgtgttgatgggctacatcggcta
ccggggctggtccggcaagcgccatatcaaccggcaatagcgatcatcgaccggttccggcacacctgaccagcgccgtcgtcggccgccaaccccacggctcgtgtgccagccgacggt
caccgtgtcgcggcggcgggacacgaggaaactgcccaccagccacacctacttcgcgctcacttttaagtgaggcacttcggcatcgaaggcggataagaccaagatcctggatcgggt
ggtgtccaccaccgggatgggtcgttcgacggcccggcggatgctgaccggcccggggctgccggagccggccgagcaggtcgacgggcgcaggctgcgggcgcggggcttcagtgacga
cgccagggcgcttttagagcacgtgtgggccttgatgggcatgccgtgcggcaagtacctggtggtgatgctcgagctgtggctgccgcttgtggccgccgccggtgatcttgacaagcc
gttcgccaccgaagcggcggtggcggagttgaaggcgatgagcgcggccaccgtggaccgctacctcaaacccgcccgcgagcggatgcgcatcaaaggcatctcgacaaccaaaccctc
accattgctgcgtaattcgatcaccatccacacctgttcggatgaggcgcccaaggtcccgggggtgatcgaggccgacactgtggcgcactgcggcccgagtctaatcggcgagttcgc
ccgcaccctgacgatgactgatctggtgaccggctggaccgagaacgcctcgatccgcaacaacgcggccaagtggatcctcgagggcatcaaggagtgccagcagcggttcccattccc
gatgacggttttcgattcggactgcgggggcgagttcatcaatcacgacgtcgccggctggctgcaggcccgcgacatcgcccagactcgctcgcggccgtaccagaagaacgaccaggc
ccatgtcgagtccaagaacaatcatgtggtgcgcaaacacgcgttctactggcgctatgacaccggcgaagagctggagctgctcaaccggctatggccgttggtgtcgctgcggtgcaa
cttcttcaccccgaccaaaaagcccgtcggctacaccagcaccgtcaacggtcgccgcaagcgcatctatgacaagccggccaccccatggcagcgcctgcaggcatcgggcgtccttga
tgcacagcaactctcgaccgtggccgcccgaatcgaaggcttcaacccggccgatctgacccgccagatcaacgcgatccaaatgcagctgctcgacctggccaagaccaagaccgaggc
cctggccaccgcccgccacatcgacctgcaatcattgcaaccgtcaatcaaccgattggccaaggcgaagtaatacaagccccccacgcgctcactatgcgtgaggcaccagccacgctt
cgcgctcacttctacgtgaggcacctcggatgctgttgcgaatcctgttgggccgccccagtttaaagtggatgagcttggtagaggcgcttacgtgtacgttgggaaagacgcaacagt
ggtcctaaacaaagatggccaagtggtaaccgcctgggcgaacagccgggctggatggagaaatccgtgagcaacgttctcgatgctatttcaacggagcaccgtcccgtgatcgagcaa
gaattagagaatcgtaatcccgctctcttcgacgagcttcggcgcacagagaagccaaccaacgaacagagcgacgctgttatcgacgtgctttccgacgccttgatgaagacctttgga
cctgattgggttccgaatgattatgggttgaaaatcgaacgagcaattgacgcatacttagagacgtggccgatataccgataatcgcttgacaccaactattgccagcaccaggcgcct
accgtgcatcgggagcgcggccgggctggtattcgcgtgggactgaaggagcttaggcaggaacgcacatgacgtacgcagccagggacgatacgacgctccccaaactgctcgcacaga
tgcggtgggtggtgctggtggacaagcgtcagctcgcggtgctgctgctagagaacgagggaccggtcgcttccgcgacggacacgttggatacgcgcggtgatagcgactatgaaaacc
agccggtcgacgcagtggagcggctatgtcggcgtttggctgaccaggcggtgcgtcagtggggttttatgcagggcctcaagcagaagctcggaccaggtgtcgacgtgcggatgaagc
tggtggagtggaaccgatgagctttaatggctcttccggaatcagagtgcatggatcagctgagccaggttgccgcagtgcagtagtgaacggattcggtagtgggtgaggtttctgaat
ccgagggcgttacggcatagtgaaccgccccggcatgtccggagactccagttcttggaaaggatggggtcatgtcaggtggttcatcgaggaggtacccgccggagctgcgtgagcggg
cggtgcggatggtcgcagagatccgcggtcagcacgattcggagtgggcagcgatcagtgaggtcgcccgtctacttggtgttggctgcgcggagacggtgcgtaagtgggtgcgccagg
cgcaggtcgatgccggcgcacggcccgggaccacgaccgaagaatccgctgagctgaagcgcttgcggcgggacaacgccgaattgcgaagggcgaacgcgattttaaagaccgcgtcgg
ctttcttcgcggccgagctcgaccggccagcacgctaattacccggttcatcgccgatcatcagggccaccgcgagggccccgatggtttgcggtggggtgtcgagtcgatctgcacaca
gctgaccgagctgggtgtgccgatcgccccatcgacctactacgaccacatcaaccgggagcccagccgccgcgagctgcgcgatggcgaactcaaggagcacatcagccgcgtccacgc
cgccaactacggtgtttacggtgcccgcaaagtgtggctaaccctgaaccgtgagggcatcgaggtggccagatgcaccgtcgaacggctgatgaccaaactcggcctgtccgggaccac
ccgcggcaaagcccgcaggaccacgatcgctgatccggccacagcccgtcccgccgatctcgtccagcgccgcttcggaccaccagcacctaaccggctgtgggtagcagacctcaccta
tgtgtcgacctgggcagggttcgcctacgtggcctttgtcaccgacgcctacgctcgcaggatcctgggctggcgggtcgcttccacgatggccacctccatggtcctcgacgcgatcga
gcaagccatctggacccgccaacaagaaggcgtactcgacctgaaagacgttatccaccatacggataggggatctcagtacacatcgatccggttcagcgagcggctcgccgaggcagg
catccaaccgtcggtcggagcggtcggaagctcctatgacaatgcactagccgagacgatcaacggcctatacaagaccgagctgatcaaacccggcaagccctggcggtccatcgagga
tgtcgagttggccaccgcgcgctgggtcgactggttcaaccatcgccgcctctaccagtactgcggcgacgtcccgccggtcgaactcgaggctgcctactacgctcaacgccagagacc
agccgccggctgaggtctcagatcagagagtctccggactcaccggggcggttcatgatgccgtccagcgtctcgatcggatactggctctcgccgagctcctcgctccacacgatcacc
cggccgtcggcaaagctgatccgcgacacggagtccgagacatacagctgcaccatcttgcgcacctgttagcccagcggtgccatatcaatctgccggatgatctcgtcgttcaaccgg
tcatagagcgtcaaatcagcgcctgtttcgcgggcgaggatcttcagcagttgttctgggagaaggccgccatccttcgtgatgcgatcctcactgattgagacgatctcgtgtgctgcg
gtgttgcggacccggctctcgaaccttccgagtacttcaagagcaccaactcgatcgggtgcgaattggcggagcagtgcgagccagtccttggtgtagaggtaccactccgcgtttggc
gatttcggagggtgcttgagcgcgcaccgtatctccggctctctttccagctttcggcggtcgacgcggcccatgtcgtcgagatagcggtcctccggaaggtgttttgccacagccgcc
ctgagcacgatagtgattgccggggtagctgatcgtgcgaattcagcccattgctcgcgctttgccagcagcgcaagagcacttatgtactcagcgaccttgttcgcggggtcatacgtg
aacgcggtgtccttaaagaactttggcgctacgaggtgttccagcctcgagcggtgcatcgcgccgcggatcagattgctcacttgatcgggcaggcgcgagtctgccgcgatcgtcact
gctgccgagtagtcgtacgacacgatcagctgcttcaggttggcccgctcaagcagcgcgccgagcgcagcggaagtcgcctcaaagcaacggttgggggctccaggctgattgtcgtcg
tttgcgtcccacattagttcgaggtcgtaagcgtctggggattcacgatcgccaggcttgctcaatgcccgggcaggcgtgcttacttgcacagcggtggtcctgggaatgccaaacaca
tttatggccaccagcgccgcctgcatcgcaggggtgccggaactggtattcagcagaatggttcgatcagggaactcagccgacagttcaaccaggtggttgcggaaaaccggcacgaaa
aggtcgaacctgtgcaccgacgggttggtataggtgactatgcgaacgtcggtctcaggcgcgagccgcgtgattgccgcggagtaccgccggtccgcgttctcaaaggcagctatctcg
gcgctgaggaatagcacgacaactattggtcgatagtggcggacgatgtgtagcatcgggccgtcgccgagcgcggtgatcgggtccgcagttccgataggcgagaacaggatcattcgg
ctctcctgatcgacagctcgcactgacccatctcgtagcatatgttgtcgatcttggttcgcttcaagacaagtggtgagacgcgtagttcgcgcgtcttgtcgacgtgcttgactacct
tcccgaactgggcgtcgagcaccttcgccatgtcgtcttggtcggtgacaaaggtcttgctccgatagccggctccgccgcccagatagacaattgggccaactatcgcgttcacgccag
ggtacatggctctgtactccgcgtaacgcgcctgattcacggacgcggctgtctcggccagcgtttcaaggaaccgctcgccctcacgccagccgccgcgagcggtgggactggtgtcga
ccaccacgcggtgcgagattgaggttcccggcgccaaacattcccggaagagcggcaggccatcaggcttgccgtggacattcatgtccatcttctggcagatcagcagatcgcttgttc
tcagtgcaggtgagtcggtgaccctgatcgcctgaaacaggtcgttgaccgcgtcttgcggacgggtgttggggcgccccgatttgcgcaactccttccgctcaaacctttcgccgtact
gccggtgctcccgcgtctggtgtcccggaacacgaacaggttgggccgtccgcttatgcacaagcgactgcaggtagatgctgcgaagcattcccttgacagtcgaacccggcacgtagg
gccttccaagagggtctttgatgaaagcgtgaatctcgttgagcgtaagcttctttcgagtcatgcgcccgcctcgaccacgagatgcacgtcgcggttcgatcgacccgatcttcacct
cgtaacctcgatgcttagcaggatccagcttgaccgcgtttggctctacccactctttgagtggcgccgtcgcctgtgccccatcggtgttcatgacgaacgcttcgaaagacttcctct
tgtgagccggaatgtctgcgtaaagaagttccatgtccgggaagtagacccggtcgccctccacgtggtactccttcgaggtccgcttctcgccggatccgataaacaccggccccaggc
accgcagcgtgagttcgaacggcttcaggtaggtgttcatgcggcggactccgggagtgcgagaaatagcggtcgcgcgtagctgtagaccggatggtttccgcccaggctgacgtcgag
gatgcctccttggaagggtcgcgagaagaccgagccggcggcgaatttgtagatgtcgcgtttgcgcaggggcatgtcagcgtatgtgctcgacgcgacgaatccactgcgcttgacgag
gcggtacgtcgcgccggcgagtgcggcttcgagctcgtcgtccgtgggtagggatgtcgtgagcgtcatcagactggccgcgtcgactgtcggcgtgagtgcggcgggtgcttctgactc
ggtaaggttaaacgctccgaacccgcttgtccgttcgccgcccagcgcggagatccctttcaacagcctggtgagtaggccgagctcggactcggatccggtcgccagcaaccacagacc
cgcgtccagctcgaaccggaagtagccgacacggtacgggtcggcgtctttctttccgttgtggatcgctgccttcgctgacacggcgtggacaccgatcttggtctgccgcgccgcgag
ttctttcaggtcggccgtgccatcgaggaagctgccaagctgggcagcgggaagaaagccgatcttcttcgccagcttcttctgcatacttgagccgtcggaccgaacgctgtgcagggg
cttgggaaccaggtaatcgggccccacatagggcagcagatcggtcaaccgcagcgtcgagcacgcaacgagttcgccaagcagctgctggccacccatccgtagcgcttcaacgcaaag
cgcagagtagagggtgtccgcggggcagctaatcgtggacgactcgaggccgtggtcgccgaagtgtgtgcggtcgaagtcgaacctaaacagccgcgagttcatggtttagcttctcca
gcagagaaccgtcgagggcgccgactgcggcgcgggctttcaggttgctgaacttgacctgcccgtagccacgggttccgctgccgccgaggtagtcgagttcgagcaacttcaggccgc
gcgcgatggcgttgaagtcctcgatgatctcatcggaggaaggcagagacgccttctgttcctcgccgggggtgccgaaggagacctcgtagacaagtgagaacgcgaactcgctgccgg
ggatcacgcgttccatctggcgaaggtttgcctttgcggtcacccggttgatggcgttctcgaatttcacctcggtgagagtcttagcgccgcgggcttcgaggtcgtctttgttggtga
gcttcgtgtcgcggaagacgagtcggcccgtcatgtactcctcggtgtcgccgaaaagccgacggatatgggcgtggtcctcattcggcttcctgtaaaacgtttctgtgtcggcgccgt
attggcgggacagcaaggtgcggaccttgcccttcaggctggtacccggaatcatcggcagcctgctcagcggatcacgaacgacaggcttgtcgaccgcgccgatggcggagaagccat
cgccggccccgatctgcaggcccgtcaggacggtcagtgtcccggttatctcgatcttggcgtagctcgtagtcattgggttgtctcacttgtccttcggatcgaggtacttcttgtatg
cggctagggcttccatgtaccggcagaatcgcagcagcccgtcgcggctatcgcctatcccttccagcgcttctaggagtttcgcgtttcggacgaatgtcttaaccgcgtcttcacgcc
cggactggtagacgaaccggacccgcaggtactggaccttctccttcagctgacgcgggagcgtggggttggcgctctgctgcgcctcgtcgaagagctgtgcggtcaggctgagtagca
cccgcagctgggttgtggtcagctcgaagccgttctttttctttggcaggccgcgaattacttcggcctgtttcacatagtcgtcttggatgacgctcattcggactcctccttgcgagt
gcgatagatgtagaggtgcagcgcggtcttgagttgcttggcgtctgtcggatcttggaaccattggtgtagccggttagcaaactgctgaaaaggcgctgtgtcaccggtggggttacg
catgcgcgtgaggaagtacacccatctggcctttgtgattcgatcgtcgcgttcggcgagtagttcgagcagcttgtagatgaaggccatgccgcgttcttcgttgccactgaaatagtc
ggcgatgtgccggtacttctcctcgatcaccttgctgagcagctcatcccagccgaaggtgaactcgtgatcgaagagtgcaaccccgttcttgccgggcagcgacttcgccgcgtcttc
gagatctccgacttcgcgggccatcacggagatggggtacttgtcggggaacatgccgatgccagccgacacggtgagtttgccctgggtgaattcgtggaaccgctcccgaagctcgat
cccgaactcgatgacgtcgtcccacgcgcccacgacgaagacgtcatcgccaccggagtagatgatcgtggcctcgcggggccgcgccgggtcatcgccggtgatcgggcgcagtttcgg
gcgtgccaacacgtagttgatgtgctgccggaagaacaacgacagcatccgggagaacgcggccgtgcggctaatcgtgttgaacttgccgttgccttgctccatgaagccgtgcgtgaa
tgcctggcccaggttatcgacgtcaaggcgcagaaccccgaggcgcgcgattccgctcgcacgcttcacgtagtcaccgaactccatctgtgcgacgtagtcgcccacccagagcccggt
gcccaaacactcgccggcgaagaacttgttcttcgcgtaccgccttcgggtttggggttgctggagtgccttatcggcgtcggctcggctacagaacgtgagtgtggcgccgaacggcag
gggcagacctttggtggcgccgtcagagatgagtaggaagcggcgagactcggattgaatctgcgaagacgcagcggtcagcgcttggcacaggctgcactttggctcgtcgtcggcgct
gaccgtgcggttgaccgtgtggcacacgctgcattcccggtcacctttctgaccgtcgtgatcgcgcgagttgagttcccgcagttggtcagcgctgtatcgggcgagcttcttcgcgga
aagttgctcgctcaactcacggtagagcccgctgtagcggagggcgcggttacttgcctggctcgcactctcgttcggccgacgcatcaggtcgttcgcggcaagcggtacgctgcccgt
ggcgatgaagagccgggttgcgaagttttccagcagccagtcgttggcctcacgctcgaactgttcgacggatttccgcgcggactccgtgttgggcagcagcaggtacgcgtgcccgcc
gccggagtagttgagattcgcgcggctgagacccacccgcgcaagtagctcgtcgatgagatgctcggtcagcatctccaggtagaagctgcgggcacgcagcatcttcgcggcacccga
ggaatggatcgtgtagatgaagtcctggatgcctgagacgtcgaaagttgtgagcaggaaggctttttcgttgtagaaggtgtcctgcttgtcgaacagcgctgacttgaagtcgctttg
tccggtggcttgtaggtagtgccagatgcaggcgccgagcgcacccgtcagcttcaggtggtcgaagagtgagacgtcgacgacctcggacgcgtcggtcgaggacggcacgaacgacag
cgtcgcctcgaggacgttgaggaggctggcgaggtaggtgtcggaacgttcgaggtcgaccagaatggctttaagtttgttgacgatggcggcgtagcggtccttgtcgaattcgatccg
gcgtggcgacggtatattgatcggcttgcggtcgtcgagcatctccggggcaaatgccagattcgctgtgccggagccgaatcggttgaacatcgaatacaggggcgtgtccggatccca
agtgctcgcaccatggccgtcgtcggagtcggccttgcggcggtcggttccggccgcgatattgtmggcgatgtaggccggcgcatcggcggcaaggcggccattctcggccgccgtacg
cagcgcagaactgtggtgatagctgatcgcgtcgagaatgcggcggtcggagaccccaatgtcagcctcatccacctcgtcggtgaactgcgacggattgcggctgtcgcgcaaccacac
cttcttcataaaagcgcggccaatcgcactgtgcctgcccgggtagccgagcgccgcgcgctggaccggtttgccaatgtcgtgcaagaggcagccgattatggcctcgatgagttgcgg
gttcatggcttcggtacgcatttttccctcggtgccagtggctggacccggatcgcgcccatccccatggatgcctttattccgcatcccgagaactccccgaaccacaacagcgccgcg
atatagctcgcaaaagtatccacaccgcggacggtgaacgtggccgagccggtgaagccgggaacacgcgccgcgcccaccgcgaacggggccgacgccacccggaacgcggagaggcga
accgactgaccgaattcggcgatgaggccaggatcgggctcttcgccgtcgacaattgcaccgtacttctgcgcgagactctgaaacacgagccgcggatccggccagaacacgtactcg
ccggattgcttgaatgcggtaggcgtcaggaactcgacccggaacttgcgcgtctcgggccgcgcgtagaaaatgcgcgcgaattgacttagcgggttctgctccagcgatcgcgacgtg
acctgtgtcgctatcccgctcgcacggagccgaaaacccgcaaacgccgcgtcgttgataggtccgacgatctgctgccgcgcctcgttcgtcagcgtgctgatcttccactccaaagat
gtggtcgagcgggccagcgcgtactgactgtacgggttcaccggcacggtgtggagggtctgcacataatcggccgggatcgactccatgaggacgccatgaagatgcggccccagggtc
gccaccctcgcgcgttcgagcggggcatcaacctctagagtcagcgtcaatcgcgacaagtgttccgtcatccggcgatctcctcggtgagaaaagcccaccagaataagcgttggtgaa
atccaggtcaagcctgattccgccgcactcgcgcgatgtcggcctcggggctggccactccgacgtagcagatccgtccttctgatgccgcctcggcgagcagccaagggatggcttcct
aacgagccggggttgtagcggtgggcgccggccgcgcggaggatggcgccgccaatgctgctgttgcccgcgccgtcaattgacgccagcagggaccgaaccgacagcagatcactcgca
gcgccgactgggcgtacagctcagacccaagcgatgccgcccagtcaacccacggcctcgcggacccgggcggcgacctcggccagcgcggcctcgtcgtgcaccgggcagctgcaccca
gctggtgcaaccgccgtactcgggcstacgcgccagccggaccggctcggccagcgggatcgcgcagaccaccaagacggccagtttgtgcttgggccgaaagtcgagccggtcggcgcg
caccgactcggcggtccagatgtgcagatcctcgatggcgtccagaccctctggccggttaaccggcagtgcggcaacaactttcgctgcggcccgcagtagcacacactcgtcggtgct
gtcggcggccgccgggcccagcaggtcgcggtgctcggggcgaacccgctcggcgtggctgtgcgcgaccgtcgggaacaacaagaactcgtgggccgccacctcgaagcgcttctcgcc
gatcccgcccttacgcagcagcaccgtctgccggccgtccagcagcgcgtgcaccgccgcgctccactccttcagcgctggcgtcaccacgatcccgcgagccggaccgatgtccgaatg
acgccagcaccgcagggttccgaggggacgccgatcatctccgagacgttttgccccgggcagttccattggtcctgctgaatcaggccggtcatccagtgcatccaatagtgatgacag
tactcgtgtcttgctcaccaccacagccggattcgtgcccaactgctctcatctagtcgattcagccgcgtccagccgcaaccgtgccagcggaacggcacgatcgccggcaggttgatc
aggaccgcagcaccgccagcgcgttctccacttcgcggcggtgccgttcgtcgcaggcggcccaccgctgctcgtcggcgtcgaggtcagtgaggaacgcaaatcgcttccgaacgcgag
cttcccaggcagccatagcgacaggacgggtcagcacgccgatcgagtcgggctggaagtcgtgctcgctgcgggcggcgaggacgtcttcgacgcgtagtggccgggtgccgcgccggt
catcgacgacatcaccccacaccttgagcacccacagccgccgcacgagcggttcgtcaatcgttcgcgaggcgaagtggttcaggtcgtacaggtcccgtgccagcgcaacgcggcggt
accgcgcgagtttctctgcgcaggcttccgcttctgccacgaccggcagtgtcggcagcccaaaaccgtaagccttatggatcggcaactggatgaatgcgagcagctcagacggcaaag
ccaacggccgccgtgcgaactcgacgctggcgacgatccggggctcgcccaattccgtgtgccgcacccgcaactgccaatgccggccgtcgcctcgtgtgctctgcacgccgaattcga
agccgccgacacgggcgccgtcgatcagctcgcacacctccagcacgacctcatcgtcgggcgcgctgaagtccagatcagtggagaaccgcccgacgttgcccagccggcacttccgta
agctggtaccgcctttgaacaccaggcggttatcgccgaactggacggtctgcgacagcaggtacagcaggtggtcctgggcgacgtcgagcagagcggcgtcgtatgcctcggcccgac
caagagcgtgacgcgcaacgagcgcacgggtcagaccggccacagtcacgccttgccgatcacgcgcagcagcggtacgacgagctcgtcgacaagctgatactcgggagcccagacact
ctcgccacggtcgcggctgtgcgcggtggtgaatcgagtcaccggcatcacttcggtgtgccgcttggccagcagcgcctggcctcgtgccggttcaccgcccgagtccagcaggtagct
tgcacgctgccaggccgatgtcggccggcccgacagtagacgctccaggcgctcgtcactgcagtcggcgacgaggtcgtcaaggtgggggacaaggtcggcccacggcccgaacgaggc
cgggcgcgtggcgatttgcacaagtaatgcttctggtcctagcgccggtaacccggtcgcccacgcgacgaggtcgagccgccgccggaccagcaacgcgggacgcggagccagcagtgc
ggtgtccgccgcgttccaggggatgcgcacgacggacacatacgatgctaggccgtcgggcagccttttggccggcggcagccagatcgggatgcggccgtcgggttggcggtccaggta
tccgaggtgccacgctgcggatgcaccggccagcatgaagcccgcgttctggtcacgggccagccacgagcgcagcggtagatacgggtccgagatggcggcctcgccggggggaatgaa
tgcccaggtgcctttcaccggcagttggaccagccacccaatgcggcgcagttcgcggatggcggagtcggggtcgcgtccacacccagcctctgtaagccgttgcgtcagatcctcttt
cgtgacgactacgggccgatcgcgagcgaggccggacaccacccgtgacgcccacgtggggatgcgccgatcggcgccggctgggctcaccaccgaacttgaattcacaccggaaactat
actatatctgtacgcaacaatgttcaaactcaagaaatcacttgatttaggaacgggcttcggtcagtgacagtacgaaacccgttccaaactcaagtgccctgtacgggctggcggcga
tgcggtgcaacggcgagagacaaaacgcgcttcgcggacgaccggccgacgcgccggagagtcgccaagaacgtcacccctgaaatcaagtgggaccaggatgcactgacgcgttgctcg
gaccagtcacccaggcgatgcgcctcggctcaaaaactcaacccacggcctcgcggacccgggcggcgacctcggccagcgcggcctcgtcgtgcaagccggtcggcgcgcaccgactcg
gcggtccagatgtgcagatcctcgatggcgtccagaccctctggccggttaaccggcagtgcggcaacaactttcgctgcggcccgcagtagcacacactcgtcggtgctgtcggcggcc
gccgggcccagcaggtcgcggtgctcggggcgaacccgctcggcgtggctgtgcgcgaccgtcgggaacaacaagaactcgtgggccgccacctcgaagcgcttctcgccgatcccgccc
ttacgcagcagcaccgtctgccggccgtccagcagcgcgtgcaccgccgcgctccactccttcagcgctggcgtcaccgcgatcccgcgagccgggcagccacgtcgggtcggcgcaacg
gcgggacggtcttcggcggctgccgccggggcggcagggcgtccagcaaccgcgtcgtcgtcgcggtcacctcggcgacggcggcctcaaacgcctcggcggtggccgccgacgggtgcg
tgatgccactgaccttgcgcacatactggcgcgccgccgccgcgatctcgacgggcgtggccgggggttgcagcccgcgcagttcggtgatgttgcggcacatgccctcaacgataggcg
cggctaccagacggtgaccggtcgtgggtgccgatgactgcgtagccgccggtccttggtcaccagccgccagccgtgttcgatcgcggtggcgtagatcaaccggtcggccggatcgcc
ggggaacgacgagggcagcgccaccgccgtggcggcgaccgagggcgtgataccgacggtgcgaacgtgctcggccagctgctgaagccaggacagcaccggaatcgccagttggatgcg
ttcctgttcggcaagccaagccagctcgaaccacgaaatcgcggcgacggcgagctcgtcggcgtgttcgatggcctggctcgccgccatgctgagacgctgcggctcggccgaccacca
gtaggccacatgcgagtcgagcagcaccgtcgtcatgaaacgttccacgaaaccccggtggtgaagagttcgtcgtcatccacggccgccatcgccacacccgagaatcgacccttcagc
gcgtgcggccccgtcgctgccaccagccgggccacggtgcggccgtgtttggtgatctcgatctcctcgccctgggccacttcatcaagcaaggagaggatcttcgccttcacctccgta
gcggtcatttttctggtcatcaggacagtctaacggtcctgttacggtgatcgaatgaccgacgacatcctgctgatcgacaccgacgaacgggtgcgaaccctcaccctcaaccggccg
cagtccagcaacgcgctctcggcggcgctacgggatcggtttttcgcggcgttggccgacgccgaggccgacgacgacatcgacgtcgtcatcctcaccggcgccgatccggtgttctgc
gccggactggacctcaaggagctggccgggcagaccgcgctgccggacatctcaccgcggtggccggccatgaccaagccggtgatcggcgcgatcaacggcgccgcggtcaccggcggg
ctcgaactggcgctgtactgcgacatcctgatcgcctccgagcacgcccgcttcgccgacacccacgcccgggtgggcctgctgcccacctggggactcagcgtacgcttgccgcaaaag
gtcggcatcggcctggcccggcggatgagcctgaccggcgactacctgtccgcgaccgacgcgttgcgggccggcctggtcaccgaggtggtggcccacgaccagctgctgcccaccgcc
cgccgggtggcggcgtcgatcgtcggcaacaaccagaacgcggtgcgggcattgctggcgtcctaccaccgcatcgacgagtctcagaccgccgccgggctgtggctggaagcctgcgcg
gccaagcaatttcgcactagcggcgataccatcgccgccaaccgcgaagccgtgctgcagcgcggccgcgcgcaggtgcgttagcggcgatcgcaagcgcggcgaagccgggtgctgggg
gtacctcccgcgtgcgggggacgggtcgccgccatcagcccttcagcgaagccgggtctcggtgcggctgttcaagaggcgcacctcctgcgagtgcggcacgatcgccaacgactcacc
cacccgcaccgcggtacgccggtcggtgcggaacacgatgcgcggtgcgcgtgacgaccagccccgctggtcgaccggcgttgcgtagacgaaggattcgaagccgagctcctccaccaa
ctcgacgtgcacggtcaacgatcccggggtgccgatcgatgccacgtcccaggactccggccgcacgccgaccagcacccgctcggccgccgggtccggaaccggtatcgccaaatccgg
tgcccgcaccacaccgtgggcgacggcggcgtcgatgaggttcatcgccggcgcgccgatgaacgtggcgacaaacgtgttgaccgggtcgtcatacagcgccctcggcgtgtcaacctg
ttgcagcacaccgtctttgagcaccgccacccggtcgcccatcgtcatcgcctccacctgatcgtgggtgacgtagacggtggtggtgcccaaccgacgctgcaatccggagatctgtga
gcgggtgctcacccgcagcttggcgtccagattcgacagcggctcgtccatgcagaacacccggggccggcgcacgatcgcccggcccatcgccacccgctgccgctgcccgccggagag
cttggcgggcttgcggtccagcagatccgtcagctccagcatgtcggcgacttccagcacccgccggcgggtgtccgcgcgcgacatcccggcgtttcgcagcgcgaaccccatgttggc
ggccaccgtcatgttcgggtacagcgcgtagttctggaacaccatcgccacgtcacgcgcccgcggcggcagatgcgtcacatccacgtcgccgatgctgatgcgcccgctctcaatggg
ttccagcccggccagcacgcgcagcgtggtggacttgccgcaaccggacggaccgaccagaaccagaaactccccgtcggcgatgtcgaggtccaagttgtcgacggtcggcgcgtcggc
gccgggatagcgctgggtgacagcagagtactgaacgttagccatgccccgccagcttccgcatgatctgccgatccaggatgacctgcaaccgtttttggatgttcgtgaaggtcttgg
tcacgtcggctccgcgcagcccgatggattccaggccggcggagatgatccggtcaccaccgggcaggaaaacccgtgcgtagtcttgtgtccgggtgtgtggcagctggtcgagcgcca
cccgcgcacggggattgtccgccagatagtgccgttcgctggcatcgtcgacggcggacttgcgcaccggcagatagccggtttgctggctgaagtaggcggtgttcgtcgggttggtga
cgaatgcgatgaacttgagcgcgttgacttttcgctcctcggagagcttggccggtatcgccagccccgcaccgcccgtcggacaggcgggcgctgcgtccgggcccgtgggcagcggtg
cggcgccgaagtcgaatcgggcagatgcggtgatgccggccagcgagccggtggatgccacggccgaggccaggattccggtggcgaactcgttggcaatatcgttggcgaccgccgcat
aacccttgccatggatggagttccgatagaagttgccggccgcgatcgtggcgggctcggtcaatgtcaatgtccacttgtcggagtaggcaccgccgaatgcccagttcggtccctgaa
acgtccacgagatgaggtcggcgttagcccagccgtgcgccgatcgaccggcgccgaccacgcgctgtaactccggaccccactcgtcgaactctgaccaggattgcggtccgcggtcgg
gtaggccggcctgttgccacgccgccttgttgtagtagaacagcggcgtcgagcgagcatacggcacagcgtaatggcggccgttgaactcatagtcggccagcagcgaatcgacgtaat
ccgttgtgtccaccccaacttggccgaacaggtcgtcaagggcagtgagaacaccgctgagggcgaaatggaaccaccatcggtcgtcgagcaaaacgacgtcgggcacgtcggttccga
tgagcgccgcattgaatttctgtgccacctcgtcgtagtccttgccggcgtcgatcagcttgaccgacagagtggggaatcggtcctggaaacgaccgatcagctcccgttccgccgcgc
tggattggccgggatgactggaccagaagtcgattgggccggaaccggacttcaccgaaccgccgccgcccatcccggcgcagccggcggtcacgccggcggcggcagcggccagcgcga
ggaattgtcggcggttcagcgggtccatgcctatcccttgaccgcgcccgaggtgaggccctttatcatctgccgctgcaaggcgatgaagaccagcaagatcggcagcatcgccaacag
cgtcaccgccatcaccgggccccagttcgtcacaccctcggcctgctgcagaaacgtcagacctatcggcagtggtgccaccgattcgtcgtcggacatcaggaacggccacaggtattc
gttccattcgttgaccacggtgatgacaccgacggcgaccatggtgggccgcgacatcggcaacaccacccgcagcagcagttgccaccaccgcgcgccgtccatccgggccgcctcgat
gatctcggcgggcagcgacagaaagtggttgcgcatcaagaaggttccaaacgccacccccgccagaggcaggatgatgccggcaaaggtgttgcgcaggcccaggtgtgagatcagcgc
gtagttggaaatcacggtgatctggttgggcaccatcaacgcggcgatgatcaccaaaaacaccgccgtgcggcccgggaaccggacaaacaccaagccaaaggcgctgagcacaccgag
cgtgaacttcaccaccgccagcaccgacgtgatgatcagcgagttgcgcagaaacgtccagaacggaatctgctcggtggccgtgcggtagttctgcgggtaccagcgcagcggccacca
actggtgggctgcgcatagatgtcgggctgatccttgaacgaggtgaagaacacgaacagcaacggcccggcaatcagcgtgaccaccagcaacatggccgcgtagccaacgctgctacg
gagccgatccggcgtcactgccgctgcccccgatccatcacccgcacctggtggtacgtcacggccagcagcaccaggaacatgatcgtggccaccgtggcgccataaccggcccggaaa
ttgcggaacgtctccacatacacctggtacaccatggtggtggtgccggtgccctccggcccgccccgggtcatcacgttgatcacatcgaacacctgcagcgagttgatcagcacggtg
atcgacaagaaaaacgtggtcggccgcagctgcggcaacagcactcgacggaacacggcccaccggctggcgccgtcgatttcggccgcctccaacagatctcggcgtaccccctgcaac
gcggccagatagatcacgaaggtatagccgaggttcttccagacgtaggtgatggtcaccatgaacaacgcccagcgcgcatcctggtaaaagtcgggcaccccgaccccgatccggcgc
aacaggtcttgaatcagaccgaaatgcgggtcgaagacgaactgggcggccaggccgacagcggcaccggagatcacgaacggcgcgaaaacagtggagcgcaccaggtttcgtccacgc
aacggtcgatcgagcagcatcgccagcgccaaccccagcaccatcgagccgaccaccgcggcaccggtgaaaaccgccgtgttgaacacgatctggcgggtgtccgaccgggtgaaccac
tcggtgtagttggataaccccacaaatcgggccgacggatcggagacgttccagtcgaagaacgacagccggatgttgtcggccaacgggcgatagacgaacagcagcaatagcgccaca
ttggggccgaccaacacgacgaacagcgcataatcgcgcacgcgctctttcgatgaccgaagccgtgctcgttgcggcgccgccatcggcgcagtgtagctccgtattctgtcggcgagt
ttgccgccacggtcgatgaaccaatcaccgccgtcacggcaatgtcggccagctacgccgcgcccgtcaccgcccaccgaccgctgtacgcccgccatccgacgaatatcagccgcagca
cgataaacgtgcccagtcccgaccagatacccgccagcccccagccatacgccagcgacaaccagacaagcggcaaaaagcccaccaacgcactcgccaccgtcgccgtccgcatgaacg
cggcgtcgcccgcgcccagcagcaccccgtcaactgcgaaaacaattcccgcaaaaggcaattggactaccatgaaccaccacggcaccccgatcgcggcgagtaccgatcgatcgtcgg
tgaatagcccgggcagcaccgaggagcctagccctaacgccgctgccaaaattcccgccgccaacagcgaaaacgccgtcacccgccatgccaccgccttagcgtgcccggcatcaccgg
cacccaacgcggcaccgaccagcgactgcgccgcaatcgctagcgaatcaagaaccagcgcaagaagaccccacaactgcaacacgacctggtgggccgcgagcgcggcagcgccgaacc
tcgcggccaccgccgcagccgagacataacaaacttggaaggccagggtccgcacgatcaggtcccgcgccatcatcagctgggcgcccagcacggcgcggtccggccgcagcgacaccc
gctcggccagtaacgcaccggcaaacagcagcgccgccagccactgccccaccagattggccaccgccgagccggttaacccccagcggggcaaccccagccaaccgtaaaccagcagcg
ggcacagcagagccgacgacccgaagccggcgaccacataccgcagcggtcgcacggtgtcctgcacgccgcgcagccagccgttgccggcgagcgagaccaggatcgccggcgtgccca
ggatcgcgatccgcagccacggcaaggccgccgcggtgatgccatcgccagaagcgatcgccgacaccagcggcgtcgcggtggcttccaccacgacgacgaccaacgcgcccagaccca
acgccaaccaggtcgcctgtacaccttcggtgaccgcggccacccggttgccggcaccgtaacgacgcgccgcgcgcgctgtggtgccgtaggacaaaaacgtcgcctgggaaccaacca
ggccgagcaccagactgccgatagccagacccgccagcgatatcgcccccagccggcccaccacggcgatgtcgaacagcaggtacagcggctcggcggccagcacgcccagcgcgggca
acgccagctgcgcgatctgacggccgcccgcgcggtgccccacctggctcaacggcggctaaccaagcgccgcgcgcaacgacgccacagcgtcgtcgatcgagccggtggtcgtatacc
ccgcggccagccggtgaccaccgccaccgaacccagaggcaaccgcggccaaattcacggtcttagcccgcatcgacaccgaccaccgatgcggttcgacctccttgaacaccgccgcga
cctcggcttgttgcgtggtgcggacgatgtcgacgatgctttccacttcctccgagcgcgcagcgacccactcccggttgtcgacgacgacgtaaaccagcccgcggccaccgaccgcct
cggacaccagctgcgccgaacccaacacccgcgatagcaacggcaaccaggtgaagggatggctgtccatcaaggtcctgctgacggtggcgttgtccacaccgatctctaccagccgcg
ccgccagccgatacccccgcacactggcccagcgaaacgaccccgtgtcggtcgccaacccggcgtagatgcagtgcgcgacgcgcgggtctatcggtttcccccacgcgtcgaggatct
cggcaaccatcgtcgtggtggaatccgccgacgggtcaatgaaattcgcggtgccgaacaggtcgttggaggcgtgatggtcgattaccaggagctcccgcccggaatcagttagatcgc
ccagagcaccgagccgatcaacactcggaatgtcaacagtcacaaccaaatcgacatcgcggcgcatcacctcagggcggaccagcagatggcagcccggcagcgaacgcagcgactcgg
gcagtgtcgccggcgcggcaaagctgacctctacccgcttgccgcacccgtccaacaccaatgccaatgccaatccggcgccgatggtgtcggcatcggggtggacgtggcagactaccc
cgaccctggcagcggccgacaacagcgcagcggcaccgacggcgtccacgcgggcccccgcgcgacgccgcccgtcgaccagctcactccttgggtcgatcgtcgtcaccggtgtctccc
ccgcaagtgagcggtgcctccacagcctcgggtccgtcgctcgttctgatacccagtcccccgggagccggtgattgcgccaccgacccgttatcacggtacgggtcggcctcccccgcc
ggtttggcgcccacccggacccgcgccagatcggcatccgcggcgcgagcgcgggccagcaactcgtccatccggtgcacactgtccgagatcgtgtcgagcgtgaacgtcaaggtggga
gtgaaccgaacgccggtgcccgccccgaccttggtgcgcagcacccctttggcccgttccagcgcggcggccgcgccggcgcagttcggctcgtcgtgtagcgtgcgtcccatcaccgtg
tagtacaccgtggcatcgtgcaagtcggcggtcaccttcgcatcggtgatggtcaccccggccaatccaggatccttgatctcgtactcgatcgccgaggcgacgatcgcggcgatccgt
ttggccagccgccgcgccctagcagcatcagccatcaggcgcgttccttctggaccagctcgtaggactcgatgacgtcgccctccttgatgtcggcgtaacccagtgtcaggccacact
cgaagccgtcgcgcacctcggtcacgtcgtccttctcccggcgcagcgaagcgatcgaaaggttctcggcgaccacgatgttgtcccgcaacagccgcgccttggcgttgcgccgcatca
cacccgaggtgaccaggcagccggcgatgaggccgaccttcgaagaccggaacaacgcccggatctcagcccgacccagctggttttcctcgtagatcggcttgagcaggccacgcagcg
cctgctcgatctcgtcgatcgcctggtagatgaccgagtagtagcggatctccacgccttcgcggctggccagctcggtcgccttgccttcggcgcgcacattgaaaccgatgatcaccg
catcggaagccgacgccaggttgacgttggtttcggtaatgccgccgacaccgcggtcgatcacccgcagcaccacctcgtcgtccacctggatacccatcagggcctcttccagcgcct
cgacggtaccggcgttgtcgcccttgaggatcaggttcagctggctggtttccttcagcgccgagtccaggtcctccaggctgatccgcttgcgtgagcgcgccgccagggcgttgcgct
tgcgagcgctacgccggtcggcgatttggcgggcgatacggtcctcgtcgacgacgaggaagttgtcgccggcgccgggcaccgacgtgaagccaatgacctgcacaggccgcgacggca
gcgcaacctcgacgtcttcgccgtgttcgtcgaccatgcggcgaacacggccataggcgtcgccggcgaccaccgagtcaccgacccgcagggtgccgcgctgcaccagcacggtagcca
ctgggccgcgaccacggtccaagtgcgcctcgatcgccacaccctgggcttccatgtcggggtttgcccgcaggtccagcgcggcgtcggcggtcagcaacacggcctcctccagcgcct
cgatattggtgccctgcttggccgagatgtcgacgaacatcgtgtcaccgccgaattcctctggcactaaaccatattcggtaagctgcccgcgaatcttggccgggtcggcaccctcct
tgtcgatcttgttgaccgccaccacgatcggcacgtcggcggcctgcgcgtggttgatggcctcgaccgtctgcggcatcactccatcgtcagcggcgaccaccaaaatggcgatatcgg
tcgccttggcgccacgggcacgcatggcggtgaacgcctcgtggcccggggtgtcgataaaggtgatcagccgctggctgccgtccagatcgacggccacctggtaggcaccgatgtgct
gggtgatgccgccggcctcggcctcgcggacgttggccttgcggatggtgtccaacagccgggtcttgccgtggtcgacgtgacccatcaccgtcaccaccggcgggcgaacctgaaggt
cctcctcgccgccctcgtcctcaccgtagctgaggtcgaaggattccagcagctcgcggtcttcgtcctccgggctgacgacctgaacgttgtagttcatctcgctgcccagcaactcca
gcgtctcgtcgccgaccgactgggtggccgtcaccatctcgccgaggttgaacagcgcctgcaccagcgccgcggggttggcgtcgattttgtccgcgaagtcgctgagcgacgcgccgc
gtgcgagccggatcgtttcgccgttgccgtgcggcaaccgcaccccgccgacgaccggagcctgcatcgagtcgtactcctggcgcttctgccgcttggacttgcggccgcgccggggcg
caccacccgggcggccgaacgcgccggcggcaccgccacgctgcccgggacggccaccgccgccgcccccgggacggccgcggaagcccgttccgggagcggcacccacgccgccacccc
ggtagttgccgccgcccgcgtcggaacggccagcgccgggcggcaccaggaccagggggcgtggcggcatgctgccgggcgaggcgcccggacgtggaaccccggcggtaccggggcggg
gagccggcggacgcgggatgggccggtcggcgggttgcgccgacgagaacgggttgttgccgacgcgcggggtgcgaatccccggcttcggcaccgggcccggccgcgccccgggagcca
tgccggggtggggtgcctgagggctgggcggcactgcggtcggaggctcgggtgcggcgggggtagttggggagacgattgccgccccgccggaatcggcggccttggcgggcgcggcag
tcgccttgccgttgcctgcggccatgtcgatcgcggcgtccagcgccttgtcaagggacttgtcggggcctttgccgggggacttggcggtgcctttcgccggggcaggtttgctgccac
cgaacgattcacgcagccgacgggcaaccggtgcttccaccgtcgacgatgctgatttgacgaattcgccctgctcgctcagccgggcgagaacttccttgctggttacaccgagttcct
tagccaactcgtgtacgcgggccttacctgctgccactacatctcctgtccatgaggcgacagtcgtgggccgcgcctcgggtttagctatgacgcattgtcatcgggacttcacggtgt
gctcatgttctattgctacctgttctgttgcccggtggttcgagctcgcctagagactccaggtactcgaccactgcggatgtgtccggcgaaccggcgatgcgcagcgctcttgcgaaa
gcccgccgccgaatcgcttgttgcgcgcactgccgtagcggatgcagccacgcaccccgccccggcaggctggtcgctgtatcaacgatcacggcgtagttgccgttcccggtcgacaca
gccaccactcgaagcagttcgacggccaaccctcgctttcggcacccgacacacgtccgcaccggtccgcggggattatccgggcgtcgatgcgccgaggccgaaggctcgcgctggatc
acggctaagtgtagcgtcaccgggcaagcccgattgcccggctatctgccgtgggataacgcacggcgctagcggtcgtgcgccataccgcggctgactccgggttcgggctgaccgggc
gggggcggcggcgcatcgccgcgaatatcgatacgccacccggtgagccgggcagccagccgggcgttctgcccttcctttccgattgccagcgacaattggaaatcgggcaccaccacg
cgggcggcccgggcggtctggtcgatcaccgacaccgacaccaccttggccggcgacaacgcgttggcgacaaaacgcgccggatcgtcgtcatagtcgatgatgtcgatcttctccccg
gacagctcgctcatcacgttgcggacccgttgccccatcggaccgatgcaagcacccttggcgttcaagccggcaacgttggaccgcacagcgatcttggagcggtggccggcctcccgg
gccaccgcgacgatctccaccgatccgtcggcgatctcggggacttccagcgagaacagcttgcgcaccagattggggtgcgtgcgcgacagcgtaatcagcggctcgcgggcacctcgg
gttacaccaactacgtagcagcgcagccggttgccatgttcatagctctcccccggtacctgctcagtggccgggatcacaccctcggaagccttggtctcggtgccaatccggacgacg
accagaccgcgggcgttggcccggctatcgcgctggatcactcccgcaacgatctcgccctcgcgggtggagaactcgccgtaggtgcgctcgttctcggcgtcgcggaatcgctgcaac
atcacttggcgtgccgtcgtggcggcgatccggccgaagccctctggagtgtcgtcccactcgctgatgagattgccagcctcatcggtctcacgggcgatcacccgaacgacaccggtt
ttccggtcgatctcgatgcgcgcatcggtctggtgaccttgggtgtgccggtaggcagtcaacagcgcggacttgatcgtttcgagcagttcattgaccgagataccccggtccacctcg
atggcatgcagagcagccatgtcgatgttcatgctccggcctccgtcccgcgggccagccccatctcggaagactgggccagttccaactccgccggagccggtggcgaaaactcaacct
ggacaacagctttcacaatctcagcaagcgggatctcacggactgcccagccccggtcttcccggatcaccaacgccaccgtgccagcacgcatctcgccgacccggccggtcagtcgcg
atccgtctgacaacaccagctcaaccttgcggcctcgagcacggcggaagtgcttttcgctggtcagcgggcgttccacaccgggagagctgacctcgagcaggtagcggccccggatct
tgttcgcaccgtccaggccgtccagcaaagccgatgccctgcgcgacaatgcggctatcgtatccaggtcgagaggggcgtcaccgtcggcgatcaccgctatccgcggcgggcgggccc
gcgcatcgatgaccacgtcttcgatctcgtagccggcgcacgcgaaatctgcaccgagtagctcgatcacctgcctctgcgaaggtagcccggtggtcacggcgagctcctcatcttgag
ttgtccggtcatctagcggaggcgccgccagggcggctcccagtgtcccgccggcacgcagcagccggcgtagctaccaacgatacgccaggaatcacgaatgacgccgtgatcacgccg
ttcaacgtctcgcctgccttcgtagcggcgtctttctgatggcaggatgttgctgtgcttagagcagcaccagtcatcaaccggctcacgaatcgacccatcagcaggcggggtgtgctg
gccggtggcgccgcgctggccgcactgggagtggtgtccgcctgcggcgagtccgcgcccaaggcacccgcggtcgaagagctgcgctcgccgttggaccaggcccgacacgacggtgcg
ctcgcagctgccgccgccacagccatcgggatcccgccgcaggttgccgccgcgctgaccgtcgtcgccactcagcgaacctcgcatgctcgagcgctggccaccgagatcgcccgggcc
gcgggcaagctggtatccgctacgagcgaaaccagcagctccagtcccagcccaaccgatccggcggcaccgccaccagcggtgtccgacgtgatcgattcgctgcgcacgtcagcgggg
gaagccagtcgactagtggcgacgacatcgggctaccgagcagggttgctcgcctccattgccgcgtcctgcaccgcctcctatacggttgcgctcgtgccttcaggcccgtcgatatga
cctcgtccgaacccgcccacggtgccacaccgaagaggtccccctccgaggggagcgccgacaacgcggcgctgtgcgatgcgcttgccgtcgaacacgccaccatttacggctacggca
tcgtctccgcgctctcgccccctggtgtcaacttcttggtggcggacgcgttgaagcagcaccgccaccgccgagacgacgtgatcgtgatgctgtccgcgcgcggagtcaccgccccga
tcgctgccgccggttaccagctgcccatgcaggtcagcagcgcggccgacgcggcacgactagcagtgcggatggagaacgacggggcaacggcctggcgggcggttgtcgagcatgccg
agacggccgatgaccgggtgttcgcttcgacggctctgaccgagagcgcggtgatggccacccgctggaacagggtgctgggcgcctggcccatcaccgcggcctttccgggcggggacg
aatagctacccggtgacggccgctgcgatatcggtggccagcgaggcgccggcaaccagctcgcgagtctgaccgctgaaccggtcgcgcagctcgaccacgccgtccgcccagccgcgc
cccacgacaacgatccagggcatacccaacagctcggcatctttgaacttgacgccgggcgatgcctggcggtcgtccagcaacacctcaacccccagccgatccagatcggcggccagc
gcggtcgccccggcgcgagcctgcgcgtccttgttcgcgatcaccaggtgaacatcgaacggcgcgaccgtcgacggccagcgaaggcccagctcgtcgtggtgctgctcggcaacgacg
gcaaccaaccgagacacaccgatgccgtaggaacccatggtcaaccgcacaggcttgccatcctcgccgagcacgtcggcggtgaaggcgtcggtgtatttgctccccagctggaagatg
tgcccaatttcgataccgcgcgccatgaccagcggaccggcgccgtcgggagatggatcgccttcgcgcacctcggcggcctcaatggtgccgtctgcggtgaagtcgcggccggccacc
aaaccgacaacatggcggccgggttggtccgccccggtgatccagctggtgccgtcgactatccgcgggtcgacgagatagcggacattgttctcccgcaacgcctttggcccgatataa
cccttaaccaggaacgggtgcttggcgaaatcatcgtcgtcgagcaacgcgtagtcagccggttccagcgctgcgcccaaccttttgtcatcgacctcacggtcgccgggcacgccgatt
gccagcagttcggtgtcccctcccggctgtcggactttgattaagacgttcttcagggtgtccgcggcggtcaccgtgcggccgagatcggcctcgttggcccaggccaccaggctggcg
atggttggggtgtcgccggtgtcgtggaccaccgcctcgggcagcccatcgatgggcagggtgtccgggcgggcggtgacaaccgcctcgacgttggccgcataacccgactcgaggcac
cggacaaatgcgtcctccccggacggactctcagccaagaactcttcggacgcactgccgcccatcgccccggacactgccgaaacgatgacatagcgcacctgaagtcggtcaaatatg
cgctggtaggcctcccggtgagcgtggtaggccgccttcagcccggcggcgtcgatgtcaaaggagtaggagtccttcatgacgaactcccgagcgcgcaggatgccggcccgcggccgc
gcctcgtcgcggtacttggtctggatttggtacagcgtgagcgggaagtccttgtaggagctgtactcgcccttcacggtcagggtgaacagctcttcgtgggtggggcccagcaggtag
tcgttgccgcggcggtccttgagccgaaacacgctgtcgccgtattgggtccaccggttggtcgtctcgtacggtgcccgcggcagcagggcaggaaataggatctcctgtccaccgatg
gcgttcatctcgtcgcggatgacccgttctatgttgcgcagcactcgcaggccgagcggtaaccagctgtacagcccgggcgcgacgggccggatgtagccggcccggatcagcagtttg
tggctggccacttcggcgtcggcgggatcgtcgcgcagggtgcgcaagaacaactcggacatccgggtgatcacaggcggcaagcctaattcgccgagcagacgcaaaagcgcccaggtc
tgcccgaaaaggggagcttttatgactgctcggcgggaagggttacagctcgccggcgtcgatcgcttccttgacctcctgcgcatgggcaacctgctgcggcgtatacccgataaacag
cgccataccgccgacgatgatggccgctccggccacccacagcaggccgtaggtgtaggcgtggtcaagcgcggccaactgcacgtcgttcatgaacttcaccggaccggtggtaccgcc
caggtacagcgtgcgcgacgtgatcacagcctggatgacggcgagcaccagcggaccgcccaggctctgcagcatcagcgcaattgccgataccggaccgatctggtcgaagccgacgcc
agcgatcgccgacagagtcagcgggacgacggccatgccgatgccaatcccgccgacgacgatcggcatgaccaggttggggaagtagggcacaccacggtgcatgaaaaatgagccgta
cagcatggcgccgaatagcagatatccgccgccgatggtcaacacccgtggcgaaaaccgggacaccagctgcgaggacacacctaggccgattcccatcgcgatgacgaacgggatgaa
acctacgcccgcgcgtagcgcgctgtagcccaagatgtcctgcacgtacaggccgatgcagacggtcaggctgaacatgacgccgccggccaacaggatcgcgctgaacgtgaccaaccg
gttgcggtcgcggaacaagtggaacggcacgacggggttctcggcagtgcgctccacgatgacaaacgcgacagcggccgccaaggccaccaggcccgaaccgatggtaatgcctgacat
ccagcccttttcaggaccgatcgagaaggcgaaaaccgccgcggtgcatgccagcgtggccagtatggccccggtggcgtcgagcttcatccgttctttgttggtttcccgtagggcggt
gcgggccaggtagatcatcaccagcccgatcggcacgttcaccaggaacgcccaccgccatgacacctcggtcagtgctccgccgaccaccagccccatcaccgacccgatcgcggtcat
cgcggcgaacaccgccgtcgcggcgttgcgggcaggtcccttggggaacgtggtcgccaccagcgccagaccggtcggagatgcgatggccgaccccacaccctgggacaaccgggcgat
caccaacgtcgcctcgtcccaggcgaccgcgcacagcaccgacgagatggtgaatagcgcaacgccaacaatgaaggtgcgtttgcgcccgatggtgtcgccaagccggccgccgagcag
catcagcccgccgaaggtcagcacgtaggcggtgatcacccagctgcggccggcatcagacaagctcagctcgttttgaatcttaggtagcgcgacggtggcgacggtgctgtccatggt
cgccagcagctgcatcccgccgatagcaataaccgcagcgataaagctgcgcgagggcagccaagtcgggtagtacctgctggggcgctctgaagcggtctcctccgagcgcggcgggcg
catcggggccggacggtgtgggcgtccggctgtccagttacggaccgcccgctctgtgtcgttgagagccgtcat
