# Supplementary material for: Structure and variation of CRISPR and CRISPR-flanking regions in deleted-direct repeat region Mycobacterium tuberculosis complex strains
Source: BMC Genomics. 2017 Feb 15;18:168. doi: 10.1186/s12864-017-3560-6 (PMC5310062; doi:10.1186/s12864-017-3560-6)
Supplement: Additional file 3: — Sequences S1–S6. (ZIP 66 kb) [file 12864_2017_3560_MOESM3_ESM.zip › Additional file 3 Sequence S6 DRplus_corrVsContig_C_0309-12.txt]

>SS_DRplus_0309-12_corrVsContig_C|SS_DRplus_0309-12_from-LF-ReseqOnH37Rv_correctedVsContigC|||.|
tcagcggctggtcgcgcgccagtcgcgcagcacttcctcgacgtgctcacccacccggtgccgcgccgtttcccggtcgacacccgacatcagcagttcgtcgaacgaagtgtcgatatg
ccgcaccgacgccgcgacggccagcctcaccgcttcgggatcgagcgcccgtccggccgcgctacgtccgatcctgccgctgccgcgggtggccgcgtggcgggcgatcgcctcggcccg
gccggccgggcagttcgggaacagcgtgcgaatcgcggcgccgaattcggcttgcagacgcaggtcctcgttggcccgtcgcgcctcgtcgcgctcccggcggcgggcgcgcacctccgc
atcggcgaggcactcgttttcggcgcgctccagcgcctccgcctcgaccaggatgccctgacgctcgtatcgcttacgcgcccggctccaccgcaccaccaccgccgaaagccggctcgc
ccgcttggcccggcgggtaagcgcggcgtccccggacggcaagaagaccagatggccaaggtccgcgcagtccaggcacaacggccccgcgtcctcaaggaacatcaggtcaccgctgcc
gccacacgacgcgcatgaccagtcgttgaccggcatgatcacgaccaaatcggggcgccggctctgccgcgcgaccgcacgctccgagagctccggcgacacccaatgcgtgcgatacgc
gcgctcgatggcgtcctcgccggtgacgctgaaccgcagccgacggcggtcccgagtgcgagcgacgtaatcggtctccgacgggttgagcccccggtcgcgggcccagcgccgcaacgc
ggccatcacggcggtgatcttgctgaggttggcctgtacgacttgctccagcgagtcgacgcggccctgccgccactggtcgacatgcgagggcgccagccagcccaggccgagcagcac
atcgatcgcgctgacgaaccgctgtcgggccagcgccgcctgcgccgcccgggccacccgctgctccagaggttgacgtgccatgacctgcccgagcctagtcggactgcgcaccgaggc
cgcggaactgagttactccgaccagccggacgcgctcggagtggcgatgcgcgaacgtcgggaacaacagaacctcgttcggccgccacggagaaacgcttctcgccgcatcaacaccga
tcagacgtcgacgaagtacgtctacattacgtacatgcccgagactctgactggtcgcctcaacttccgcctgtctcctgaacaggagcaggcccttcgccacgccgccgcgctcaccgg
ccagagcctgtcggggttcgtattgtccgccgcggtcgaccacgcccacgatctcttggcccgggccaaccggatcgagctgtccgaggccgctttccgccgcttcgtcgccgcgctcga
cgagcccgacgaggcggctcccgaattggtgcgcctcgccagacggaagagccgcattcccccccattgagcacccccgcgctcggccccgtcgagctgttggacccggaccggcacgac
acggcgcgcttctccagcgatgttgaggttctcgaccactggctgcgccgagtcgcgcccgtcgcggctgccgccggcacggccgctacgtgggtgctctgtcgaggccggcgggtagtt
gggttctacgcgctcgccatggggagcatcgagcggatccgggtgccatcgcggccgggccggggccaacccgacccgacccgatcccagtgctcgtcctcgctcgcctggcgctcgacc
ggcaggagcaaggcaccggtctcggtggcgatcttctcctcgatgccctcatccgatccgtggccggtgcccggcactacggcgcccgcgccctggtcgtcgacgccatcgacgaccgcg
ccgccgagttctacggtcaccacggcttcttgcccctcgagggtcgacgcctctaccggcggatcagcgacatcgcgcgggcgctgggagtatgaagcgctatcgtcgcttggcgacgtg
ctgccgatcgatcgcctcgaatggcctcgttgttgttgtcgtcggtgatggggagggacaacggcaagattttggatccggtggtggccaccacggggatgggccgctcgacggcgcggc
agatgttgaccggcccgaggttgccgggcccggccgagcaggtcgacgggcgtagccttcggcctcggggcttcagcgacgaagccagggcgctgctggagcacgtgtgggccttgatgg
gcatgccgtgcggcaagtacctggtggtcatgcatgacctgtggttgccgctgttgaccgctgccggtgatcttgacaagccgctcgtcaccgaggcgtcggtggccgagttgaaggcga
cagccctaccaggggcgaatcgcatgccgcactgggccgcagggacactccctgatggctttccagcccgggcggtgaggacgcgcacgtgaaaaccaacccccggtacggcccggcgtt
ctactcagtgatgacggtgttgttcctggcgctgttcgtgctaaatgtgtgcacccacggctcgacgctgggcctgatcagtaccggaggcctcgccgtgttgatgggctacatcggcta
ccggggctggtccggcaagcgccatatcaaccggcaatagcgatcatcgaccggttccggcacacctgaccagcgccgtcgtcggccgccaaccccacggctcgtgtgccagccgacggt
caccgtgtcgcggcggcgggacacgaggaaactgcccaccagccacacctacttcgcgctcacttttaagtgaggcacttcggcatcgaaggcggataagaccaagatcctggatcgggt
ggtgtccaccaccgggatgggtcgttcgacggcccggcggatgctgaccggcccggggctgccggagccggccgagcaggtcgacgggcgcaggctgcgggcgcggggcttcagtgacga
cgccagggcgcttttagagcacgtgtgggccttgatgggcatgccgtgcggcaagtacctggtggtgatgctcgagctgtggctgccgcttgtggccgccgccggtgatcttgacaagcc
gttcgccaccgaagcggcggtggcggagttgaaggcgatgagcgcggccaccgtggaccgctacctcaaacccgcccgcgagcggatgcgcatcaaaggcatctcgacaaccaaaccctc
accattgctgcgtaattcgatcaccatccacacctgttcggatgaggcgcccaaggtcccgggggtgatcgaggccgacactgtggcgcactgcggcccgagtctaatcggcgagttcgc
ccgcaccctgacgatgactgatctggtgaccggctggaccgagaacgcctcgatccgcaacaacgcggccaagtggatcctcgagggcatcaaggagtgccagcagcggttcccattccc
gatgacggttttcgattcggactgcgggggcgagttcatcaatcacgacgtcgccggctggctgcaggcccgcgacatcgcccagactcgctcgcggccgtaccagaagaacgaccaggc
ccatgtcgagtccaagaacaatcatgtggtgcgcaaacacgcgttctactggcgctatgacaccggcgaagagctggagctgctcaaccggctatggccgttggtgtcgctgcggtgcaa
cttcttcaccccgaccaaaaagcccgtcggctacaccagcaccgtcaacggtcgccgcaagcgcatctatgacaagccggccaccccatggcagcgcctgcaggcatcgggcgtccttga
tgcacagcaactctcgaccgtggccgcccgaatcgaaggcttcaacccggccgatctgacccgccagatcaacgcgatccaaatgcagctgctcgacctggccaagaccaagaccgaggc
cctggccaccgcccgccacatcgacctgcaatcattgcaaccgtcaatcaaccgattggccaaggcgaagtaatacaagccccccacgcgctcactatgcgtgaggcaccagccacgctt
cgcgctcacttctacgtgaggcacctcggatgctgttgcgaatcctgttgggccgccccagtttaaagtggatgagcttggtagaggcgcttacgtgtacgttgggaaagacgcaacagt
ggtcctaaacaaagatggccaagtggtaaccgcctgggcgaacagccgggctggatggagaaatccgtgagcaacgttctcgatgctatttcaacggagcaccgtcccgtgatcgagcaa
gaattagagaatcgtaatcccgctctcttcgacgagcttcggcgcacagagaagccaaccaacgaacagagcgacgctgttatcgacgtgctttccgacgccttgatgaagacctttgga
cctgattgggttccgaatgattatgggttgaaaatcgaacgagcaattgacgcatacttagagacgtggccgatataccgataatcgcttgacaccaactattgccagcaccaggcgcct
accgtgcatcgggagcgcggccgggctggtattcgcgtgggactgaaggagcttaggcaggaacgcacatgacgtacgcagccagggacgatacgacgctccccaaactgctcgcacaga
tgcggtgggtggtgctggtggacaagcgtcagctcgcggtgctgctgctagagaacgagggaccggtcgcttccgcgacggacacgttggatacgcgcggtgatagcgactatgaaaacc
agccggtcgacgcagtggagcggctatgtcggcgtttggctgaccaggcggtgcgtcagtggggttttatgcagggcctcaagcagaagctcggaccaggtgtcgacgtgcggatgaagc
tggtggagtggaaccgatgagctttaatggctcttccggaatcagagtgcatggatcagctgagccaggttgccgcagtgcagtagtgaacggattcggtagtgggtgaggtttctgaat
ccgagggcgttacggcatagtgaaccgccccggcatgtccggagactccagttcttggaaaggatggggtcatgtcaggtggttcatcgaggaggtacccgccggagctgcgtgagcggg
cggtgcggatggtcgcagagatccgcggtcagcacgattcggagtgggcagcgatcagtgaggtcgcccgtctacttggtgttggctgcgcggagacggtgcgtaagtgggtgcgccagg
cgcaggtcgatgccggcgcacggcccgggaccacgaccgaagaatccgctgagctgaagcgcttgcggcgggacaacgccgaattgcgaagggcgaacgcgattttaaagaccgcgtcgg
ctttcttcgcggccgagctcgaccggccagcacgctaattacccggttcatcgccgatcatcagggccaccgcgagggccccgatggtttgcggtggggtgtcgagtcgatctgcacaca
gctgaccgagctgggtgtgccgatcgccccatcgacctactacgaccacatcaaccgggagcccagccgccgcgagctgcgcgatggcgaactcaaggagcacatcagccgcgtccacgc
cgccaactacggtgtttacggtgcccgcaaagtgtggctaaccctgaaccgtgagggcatcgaggtggccagatgcaccgtcgaacggctgatgaccaaactcggcctgtccgggaccac
ccgcggcaaagcccgcaggaccacgatcgctgatccggccacagcccgtcccgccgatctcgtccagcgccgcttcggaccaccagcacctaaccggctgtgggtagcagacctcaccta
tgtgtcgacctgggcagggttcgcctacgtggcctttgtcaccgacgcctacgctcgcaggatcctgggctggcgggtcgcttccacgatggccacctccatggtcctcgacgcgatcga
gcaagccatctggacccgccaacaagaaggcgtactcgacctgaaagacgttatccaccatacggataggggatctcagtacacatcgatccggttcagcgagcggctcgccgaggcagg
catccaaccgtcggtcggagcggtcggaagctcctatgacaatgcactagccgagacgatcaacggcctatacaagaccgagctgatcaaacccggcaagccctggcggtccatcgagga
tgtcgagttggccaccgcgcgctgggtcgactggttcaaccatcgccgcctctaccagtactgcggcgacgtcccgccggtcgaactcgaggctgcctactacgctcaacgccagagacc
agccgccggctgaggtctcagatcagagagtctccggactcaccggggcggttcatgatgccgtccagcgtctcgatcggatactggctctcgccgagctcctcgctccacacgatcacc
cggccgtcggcaaagctgatccgcgacacggagtccgagacatacagctgcaccatcttgcgcacctgttagcccagcggtgccatatcaatctgccggatgatctcgtcgttcaaccgg
tcatagagcgtcaaatcagcgcctgtttcgcgggcgaggatcttcagcagttgttctgggagaaggccgccatccttcgtgatgcgatcctcactgattgagacgatctcgtgtgctgcg
gtgttgcggacccggctctcgaaccttccgagtacttcaagagcaccaactcgatcgggtgcgaattggcggagcagtgcgagccagtccttggtgtagaggtaccactccgcgtttggc
gatttcggagggtgcttgagcgcgcaccgtatctccggctctctttccagctttcggcggtcgacgcggcccatgtcgtcgagatagcggtcctccggaaggtgttttgccacagccgcc
ctgagcacgatagtgattgccggggtagctgatcgtgcgaattcagcccattgctcgcgctttgccagcagcgcaagagcacttatgtactcagcgaccttgttcgcggggtcatacgtg
aacgcggtgtccttaaagaactttggcgctacgaggtgttccagcctcgagcggtgcatcgcgccgcggatcagattgctcacttgatcgggcaggcgcgagtctgccgcgatcgtcact
gctgccgagtagtcgtacgacacgatcagctgcttcaggttggcccgctcaagcagcgcgccgagcgcagcggaagtcgcctcaaagcaacggttgggggctccaggctgattgtcgtcg
tttgcgtcccacattagttcgaggtcgtaagcgtctggggattcacgatcgccaggcttgctcaatgcccgggcaggcgtgcttacttgcacagcggtggtcctgggaatgccaaacaca
tttatggccaccagcgccgcctgcatcgcaggggtgccggaactggtattcagcagaatggttcgatcagggaactcagccgacagttcaaccaggtggttgcggaaaaccggcacgaaa
aggtcgaacctgtgcaccgacgggttggtataggtgactatgcgaacgtcggtctcaggcgcgagccgcgtgattgccgcggagtaccgccggtccgcgttctcaaaggcagctatctcg
gcgctgaggaatagcacgacaactattggtcgatagtggcggacgatgtgtagcatcgggccgtcgccgagcgcggtgatcgggtccgcagttccgataggcgagaacaggatcattcgg
ctctcctgatcgacagctcgcactgacccatctcgtagcatatgttgtcgatcttggttcgcttcaagacaagtggtgagacgcgtagttcgcgcgtcttgtcgacgtgcttgactacct
tcccgaactgggcgtcgagcaccttcgccatgtcgtcttggtcggtgacaaaggtcttgctccgatagccggctccgccgcccagatagacaattgggccaactatcgcgttcacgccag
ggtacatggctctgtactccgcgtaacgcgcctgattcacggacgcggctgtctcggccagcgtttcaaggaaccgctcgccctcacgccagccgccgcgagcggtgggactggtgtcga
ccaccacgcggtgcgagattgaggttcccggcgccaaacattcccggaagagcggcaggccatcaggcttgccgtggacattcatgtccatcttctggcagatcagcagatcgcttgttc
tcagtgcaggtgagtcggtgaccctgatcgcctgaaacaggtcgttgaccgcgtcttgcggacgggtgttggggcgccccgatttgcgcaactccttccgctcaaacctttcgccgtact
gccggtgctcccgcgtctggtgtcccggaacacgaacaggttgggccgtccgcttatgcacaagcgactgcaggtagatgctgcgaagcattcccttgacagtcgaacccggcacgtagg
gccttccaagagggtctttgatgaaagcgtgaatctcgttgagcgtaagcttctttcgagtcatgcgcccgcctcgaccacgagatgcacgtcgcggttcgatcgacccgatcttcacct
cgtaacctcgatgcttagcaggatccagcttgaccgcgtttggctctacccactctttgagtggcgccgtcgcctgtgccccatcggtgttcatgacgaacgcttcgaaagacttcctct
tgtgagccggaatgtctgcgtaaagaagttccatgtccgggaagtagacccggtcgccctccacgtggtactccttcgaggtccgcttctcgccggatccgataaacaccggccccaggc
accgcagcgtgagttcgaacggcttcaggtaggtgttcatgcggcggactccgggagtgcgagaaatagcggtcgcgcgtagctgtagaccggatggtttccgcccaggctgacgtcgag
gatgcctccttggaagggtcgcgagaagaccgagccggcggcgaatttgtagatgtcgcgtttgcgcaggggcatgtcagcgtatgtgctcgacgcgacgaatccactgcgcttgacgag
gcggtacgtcgcgccggcgagtgcggcttcgagctcgtcgtccgtgggtagggatgtcgtgagcgtcatcagactggccgcgtcgactgtcggcgtgagtgcggcgggtgcttctgactc
ggtaaggttaaacgctccgaacccgcttgtccgttcgccgcccagcgcggagatccctttcaacagcctggtgagtaggccgagctcggactcggatccggtcgccagcaaccacagacc
cgcgtccagctcgaaccggaagtagccgacacggtacgggtcggcgtctttctttccgttgtggatcgctgccttcgctgacacggcgtggacaccgatcttggtctgccgcgccgcgag
ttctttcaggtcggccgtgccatcgaggaagctgccaagctgggcagcgggaagaaagccgatcttcttcgccagcttcttctgcatacttgagccgtcggaccgaacgctgtgcagggg
cttgggaaccaggtaatcgggccccacatagggcagcagatcggtcaaccgcagcgtcgagcacgcaacgagttcgccaagcagctgctggccacccatccgtagcgcttcaacgcaaag
cgcagagtagagggtgtccgcggggcagctaatcgtggacgactcgaggccgtggtcgccgaagtgtgtgcggtcgaagtcgaacctaaacagccgcgagttcatggtttagcttctcca
gcagagaaccgtcgagggcgccgactgcggcgcgggctttcaggttgctgaacttgacctgcccgtagccacgggttccgctgccgccgaggtagtcgagttcgagcaacttcaggccgc
gcgcgatggcgttgaagtcctcgatgatctcatcggaggaaggcagagacgccttctgttcctcgccgggggtgccgaaggagacctcgtagacaagtgagaacgcgaactcgctgccgg
ggatcacgcgttccatctggcgaaggtttgcctttgcggtcacccggttgatggcgttctcgaatttcacctcggtgagagtcttagcgccgcgggcttcgaggtcgtctttgttggtga
gcttcgtgtcgcggaagacgagtcggcccgtcatgtactcctcggtgtcgccgaaaagccgacggatatgggcgtggtcctcattcggcttcctgtaaaacgtttctgtgtcggcgccgt
attggcgggacagcaaggtgcggaccttgcccttcaggctggtacccggaatcatcggcagcctgctcagcggatcacgaacgacaggcttgtcgaccgcgccgatggcggagaagccat
cgccggccccgatctgcaggcccgtcaggacggtcagtgtcccggttatctcgatcttggcgtagctcgtagtcattgggttgtctcacttgtccttcggatcgaggtacttcttgtatg
cggctagggcttccatgtaccggcagaatcgcagcagcccgtcgcggctatcgcctatcccttccagcgcttctaggagtttcgcgtttcggacgaatgtcttaaccgcgtcttcacgcc
cggactggtagacgaaccggacccgcaggtactggaccttctccttcagctgacgcgggagcgtggggttggcgctctgctgcgcctcgtcgaagagctgtgcggtcaggctgagtagca
cccgcagctgggttgtggtcagctcgaagccgttctttttctttggcaggccgcgaattacttcggcctgtttcacatagtcgtcttggatgacgctcattcggactcctccttgcgagt
gcgatagatgtagaggtgcagcgcggtcttgagttgcttggcgtctgtcggatcttggaaccattggtgtagccggttagcaaactgctgaaaaggcgctgtgtcaccggtggggttacg
catgcgcgtgaggaagtacacccatctggcctttgtgattcgatcgtcgcgttcggcgagtagttcgagcagcttgtagatgaaggccatgccgcgttcttcgttgccactgaaatagtc
ggcgatgtgccggtacttctcctcgatcaccttgctgagcagctcatcccagccgaaggtgaactcgtgatcgaagagtgcaaccccgttcttgccgggcagcgacttcgccgcgtcttc
gagatctccgacttcgcgggccatcacggagatggggtacttgtcggggaacatgccgatgccagccgacacggtgagtttgccctgggtgaattcgtggaaccgctcccgaagctcgat
cccgaactcgatgacgtcgtcccacgcgcccacgacgaagacgtcatcgccaccggagtagatgatcgtggcctcgcggggccgcgccgggtcatcgccggtgatcgggcgcagtttcgg
gcgtgccaacacgtagttgatgtgctgccggaagaacaacgacagcatccgggagaacgcggccgtgcggctaatcgtgttgaacttgccgttgccttgctccatgaagccgtgcgtgaa
tgcctggcccaggttatcgacgtcaaggcgcagaaccccgaggcgcgcgattccgctcgcacgcttcacgtagtcaccgaactccatctgtgcgacgtagtcgcccacccagagcccggt
gcccaaacactcgccggcgaagaacttgttcttcgcgtaccgccttcgggtttggggttgctggagtgccttatcggcgtcggctcggctacagaacgtgagtgtggcgccgaacggcag
gggcagacctttggtggcgccgtcagagatgagtaggaagcggcgagactcggattgaatctgcgaagacgcagcggtcagcgcttggcacaggctgcactttggctcgtcgtcggcgct
gaccgtgcggttgaccgtgtggcacacgctgcattcccggtcacctttctgaccgtcgtgatcgcgcgagttgagttcccgcagttggtcagcgctgtatcgggcgagcttcttcgcgga
aagttgctcgctcaactcacggtagagcccgctgtagcggagggcgcggttacttgcctggctcgcactctcgttcggccgacgcatcaggtcgttcgcggcaagcggtacgctgcccgt
ggcgatgaagagccgggttgcgaagttttccagcagccagtcgttggcctcacgctcgaactgttcgacggatttccgcgcggactccgtgttgggcagcagcaggtacgcgtgcccgcc
gccggagtagttgagattcgcgcggctgagacccacccgcgcaagtagctcgtcgatgagatgctcggtcagcatctccaggtagaagctgcgggcacgcagcatcttcgcggcacccga
ggaatggatcgtgtagatgaagtcctggatgcctgagacgtcgaaagttgtgagcaggaaggctttttcgttgtagaaggtgtcctgcttgtcgaacagcgctgacttgaagtcgctttg
tccggtggcttgtaggtagtgccagatgcaggcgccgagcgcacccgtcagcttcaggtggtcgaagagtgagacgtcgacgacctcggacgcgtcggtcgaggacggcacgaacgacag
cgtcgcctcgaggacgttgaggaggctggcgaggtaggtgtcggaacgttcgaggtcgaccagaatggctttaagtttgttgacgatggcggcgtagcggtccttgtcgaattcgatccg
gcgtggcgacggtatattgatcggcttgcggtcgtcgagcatctccggggcaaatgccagattcgctgtgccggagccgaatcggttgaacatcgaatacaggggcgtgtccggatccca
agtgctcgcaccatggccgtcgtcggagtcggccttgcggcggtcggttccggccgcgatawtgtmggcgatgtaggccggcgcatcggcggcaaggcggccattctcggccgccgtacg
cagcgcagaactgtggtgatagctgatcgcgtcgagaatgcggcggtcggagaccccaatgtcagcctcatccacctcgtcggtgaactgcgacggattgcggctgtcgcgcaaccacac
cttcttcataaaagcgcggccaatcgcactgtgcctgcccgggtagccgagcgccgcgcgctggaccggtttgccaatgtcgtgcaagaggcagccgattatggcctcgatgagttgcgg
gttcatggcttcggtacgcatttttccctcggtgccagtggctggacccggatcgcgcccatccccatggatgcctttattccgcatcccgagaactccccgaaccacaacagcgccgcg
atatagctcgcaaaagtatccacaccgcggacggtgaacgtggccgagccggtgaagccgggaacacgcgccgcgcccaccgcgaacggggccgacgccacccggaacgcggagaggcga
accgactgaccgaattcggcgatgaggccaggatcgggctcttcgccgtcgacaattgcaccgtacttctgcgcgagactctgaaacacgagccgcggatccggccagaacacgtactcg
ccggattgcttgaatgcggtaggcgtcaggaactcgacccggaacttgcgcgtctcgggccgcgcgtagaaaatgcgcgcgaattgacttagcgggttctgctccagcgatcgcgacgtg
acctgtgtcgctatcccgctcgcacggagccgaaaacccgcaaacgccgcgtcgttgataggtccgacgatctgctgccgcgcctcgttcgtcagcgtgctgatcttccactccaaagat
gtggtcgagcgggccagcgcgtactgactgtacgggttcaccggcacggtgtggagggtctgcacataatcggccgggatcgactccatgaggacgccatgaagatgcggccccagggtc
gccaccctcgcgcgttcgagcggggcatcaacctctagagtcagcgtcaatcgcgacaagtgttccgtcatccggcgatctcctcggtgagaaaagcccaccagaataagcgttggtgaa
atccaggtcaagcctgattccgccgcactcgcgcgatgtcggcctcggggctggccactccgacgtagcagatccgtccttctgatgccgcctcggcgagcagccaagggatggcttcct
aacgagccggggttgtagcggtgggcgccggccgcgcggaggatggcgccgccaatgctgctgttgcccgcgccgtcaattgacgccagcagggaccgaaccgacagcagatcactcgca
gcgccgactgggcgtacagctcagacccaagcgatgccgcccagtcaacccacggcctcgcggacccgggcggcgacctcggccagcgcggcctcgtcgtgcaccgggcacccagctggt
gcaaccgccgtactcgggcstacgcgccagccggaccggctcggccagcgggatcgcgcagaccaccaagacggccagtttgtgcttgggccgaaagtcgagccggtcggcgcgcaccga
ctcggcggtccagatgtgcagatcctcgatggcgtccagaccctctggccggttaaccggcagtgcggcaacaactttcgctgcggcccgcagtagcacacactcgtcggtgctgtcggc
ggccgccgggcccagcaggtcgcggtgctcggggcgaacccgctcggcgtggctgtgcgcgaccgtcgggaacaacaagaactcgtgggccgccacctcgaagcgcttctcgccgatccc
gcccttacgcagcagcaccgtctgccggccgtccagcagcgcgtgcaccgccgcgctccactccttcagcgctggcgtcaccacgatcccgcgagccggaccgatgtccgaatgacgcca
gcaccgcagggttccgaggggacgccgatcatctccgagacgttttgccccgggcagttccattggtcctgctgaatcaggccggtcatccagtgcatccaatagtgatgacagtactcg
tgtcttgctcaccaccacagccggattcgtgcccaactgctctcatctagtcgattcagccgcgtccagccgcaaccgtgccagcggaacggcacgatcgccggcaggttgatcaggacc
gcagcaccgccagcgcgttctccacttcgcggcggtgccgttcgtcgcaggcggcccaccgctgctcgtcggcgtcgaggtcagtgaggaacgcaaatcgcttccgaacgcgagcttccc
aggcagccatagcgacaggacgggtcagcacgccgatcgagtcgggctggaagtcgtgctcgctgcgggcggcgaggacgtcttcgacgcgtagtggccgggtgccgcgccggtcatcga
cgacatcaccccacaccttgagcacccacagccgccgcacgagcggttcgtcaatcgttcgcgaggcgaagtggttcaggtcgtacaggtcccgtgccagcgcaacgcggcggtaccgcg
cgagtttctctgcgcaggcttccgcttctgccacgaccggcagtgtcggcagcccaaaaccgtaagccttatggatcggcaactggatgaatgcgagcagctcagacggcaaagccaacg
gccgccgtgcgaactcgacgctggcgacgatccggggctcgcccaattccgtgtgccgcacccgcaactgccaatgccggccgtcgcctcgtgtgctctgcacgccgaattcgaagccgc
cgacacgggcgccgtcgatcagctcgcacacctccagcacgacctcatcgtcgggcgcgctgaagtccagatcagtggagaaccgcccgacgttgcccagccggcacttccgtaagctgg
taccgcctttgaacaccaggcggttatcgccgaactggacggtctgcgacagcaggtacagcaggtggtcctgggcgacgtcgagcagagcggcgtcgtatgcctcggcccgaccaagag
cgtgacgcgcaacgagcgcacgggtcagaccggccacagtcacgccttgccgatcacgcgcagcagcggtacgacgagctcgtcgacaagctgatactcgggagcccagacactctcgcc
acggtcgcggctgtgcgcggtggtgaatcgagtcaccggcatcacttcggtgtgccgcttggccagcagcgcctggcctcgtgccggttcaccgcccgagtccagcaggtagcttgcacg
ctgccaggccgatgtcggccggcccgacagtagacgctccaggcgctcgtcactgcagtcggcgacgaggtcgtcaaggtgggggacaaggtcggcccacggcccgaacgaggccgggcg
cgtggcgatttgcacaagtaatgcttctggtcctagcgccggtaacccggtcgcccacgcgacgaggtcgagccgccgccggaccagcaacgcgggacgcggagccagcagtgcggtgtc
cgccgcgttccaggggatgcgcacgacggacacatacgatgctaggccgtcgggcagccttttggccggcggcagccagatcgggatgcggccgtcgggttggcggtccaggtatccgag
gtgccacgctgcggatgcaccggccagcatgaagcccgcgttctggtcacgggccagccacgagcgcagcggtagatacgggtccgagatggcggcctcgccggggggaatgaatgccca
ggtgcctttcaccggcagttggaccagccacccaatgcggcgcagttcgcggatggcggagtcggggtcgcgtccacacccagcctctgtaagccgttgcgtcagatcctctttcgtgac
gactacgggccgatcgcgagcgaggccggacaccacccgtgacgcccacgtggggatgcgccgatcggcgccggctgggctcaccaccgaacttgaattcacaccggaaactatactata
tctgtacgcaacaatgttcaaactcaagaaatcacttgatttaggaacgggcttcggtcagtgacagtacgaaacccgttccaaactcaagtgccctgtacgggctggcggcgatgcggt
gcaacggcgagagacaaaacgcgcttcgcggacgaccggccgacgcgccggagagtcgccaagaacgtcacccctgaaatcaagtgggaccaggatgcactgacgcgttgctcggaccag
tcacccaggcgatgcgcctcggctcaaaaactcaacccacggcctcgcggacccgggcggcgacctcggccagcgcggcctcgtcgtgcacgtcgagccggtcggcgcgcaccgactcgg
cggtccagatgtgcagatcctcgatggcgtccagaccctctggccggttaaccggcagtgcggcaacaactttcgctgcggcccgcagtagcacacactcgtcggtgctgtcggcggccg
ccgggcccagcaggtcgcggtgctcggggcgaacccgctcggcgtggctgtgcgcgaccgtcgggaacaacaagaactcgtgggccgccacctcgaagcgcttctcgccgatcccgccct
tacgcagcagcaccgtctgccggccgtccagcagcgcgtgcaccgccgcgctccactccttcagcgctggcgtcaccgcgatcccgcgagccgggcagccacgtcgggtcggcgcaacgg
cgggacggtcttcggcggctgccgccggggcggcagggcgtccagcaaccgcgtcgtcgtcgcggtcacctcggcgacggcggcctcaaacgcctcggcggtggccgccgacgggtgcgt
gatgccactgaccttgcgcacatactggcgcgccgccgccgcgatctcgacgggcgtggccgggggttgcagcccgcgcagttcggtgatgttgcggcacatgccctcaacgataggcgc
ggctaccagacggtgaccggtcgtgggtgccgatgactgcgtagccgccggtccttggtcaccagccgccagccgtgttcgatcgcggtggcgtagatcaaccggtcggccggatcgccg
gggaacgacgagggcagcgccaccgccgtggcggcgaccgagggcgtgataccgacggtgcgaacgtgctcggccagctgctgaagccaggacagcaccggaatcgccagttggatgcgt
tcctgttcggcaagccaagccagctcgaaccacgaaatcgcggcgacggcgagctcgtcggcgtgttcgatggcctggctcgccgccatgctgagacgctgcggctcggccgaccaccag
taggccacatgcgagtcgagcagcaccgtcgtcatgaaacgttccacgaaaccccggtggtgaagagttcgtcgtcatccacggccgccatcgccacacccgagaatcgacccttcagcg
cgtgcggccccgtcgctgccaccagccgggccacggtgcggccgtgtttggtgatctcgatctcctcgccctgggccacttcatcaagcaaggagaggatcttcgccttcacctccgtag
cggtcatttttctggtcatcaggacagtctaacggtcctgttacggtgatcgaatgaccgacgacatcctgctgatcgacaccgacgaacgggtgcgaaccctcaccctcaaccggccgc
agtccagcaacgcgctctcggcggcgctacgggatcggtttttcgcggcgttggccgacgccgaggccgacgacgacatcgacgtcgtcatcctcaccggcgccgatccggtgttctgcg
ccggactggacctcaaggagctggccgggcagaccgcgctgccggacatctcaccgcggtggccggccatgaccaagccggtgatcggcgcgatcaacggcgccgcggtcaccggcgggc
tcgaactggcgctgtactgcgacatcctgatcgcctccgagcacgcccgcttcgccgacacccacgcccgggtgggcctgctgcccacctggggactcagcgtacgcttgccgcaaaagg
tcggcatcggcctggcccggcggatgagcctgaccggcgactacctgtccgcgaccgacgcgttgcgggccggcctggtcaccgaggtggtggcccacgaccagctgctgcccaccgccc
gccgggtggcggcgtcgatcgtcggcaacaaccagaacgcggtgcgggcattgctggcgtcctaccaccgcatcgacgagtctcagaccgccgccgggctgtggctggaagcctgcgcgg
ccaagcaatttcgcactagcggcgataccatcgccgccaaccgcgaagccgtgctgcagcgcggccgcgcgcaggtgcgttagcggcgatcgcaagcgcggcgaagccgggtgctggggg
tacctcccgcgtgcgggggacgggtcgccgccatcagcccttcagcgaagccgggtctcggtgcggctgttcaagaggcgcacctcctgcgagtgcggcacgatcgccaacgactcaccc
acccgcaccgcggtacgccggtcggtgcggaacacgatgcgcggtgcgcgtgacgaccagccccgctggtcgaccggcgttgcgtagacgaaggattcgaagccgagctcctccaccaac
tcgacgtgcacggtcaacgatcccggggtgccgatcgatgccacgtcccaggactccggccgcacgccgaccagcacccgctcggccgccgggtccggaaccggtatcgccaaatccggt
gcccgcaccacaccgtgggcgacggcggcgtcgatgaggttcatcgccggcgcgccgatgaacgtggcgacaaacgtgttgaccgggtcgtcatacagcgccctcggcgtgtcaacctgt
tgcagcacaccgtctttgagcaccgccacccggtcgcccatcgtcatcgcctccacctgatcgtgggtgacgtagacggtggtggtgcccaaccgacgctgcaatccggagatctgtgag
cgggtgctcacccgcagcttggcgtccagattcgacagcggctcgtccatgcagaacacccggggccggcgcacgatcgcccggcccatcgccacccgctgccgctgcccgccggagagc
ttggcgggcttgcggtccagcagatccgtcagctccagcatgtcggcgacttccagcacccgccggcgggtgtccgcgcgcgacatcccggcgtttcgcagcgcgaaccccatgttggcg
gccaccgtcatgttcgggtacagcgcgtagttctggaacaccatcgccacgtcacgcgcccgcggcggcagatgcgtcacatccacgtcgccgatgctgatgcgcccgctctcaatgggt
tccagcccggccagcacgcgcagcgtggtggacttgccgcaaccggacggaccgaccagaaccagaaactccccgtcggcgatgtcgaggtccaagttgtcgacggtcggcgcgtcggcg
ccgggatagcgctgggtgacagcagagtactgaacgttagccatgccccgccagcttccgcatgatctgccgatccaggatgacctgcaaccgtttttggatgttcgtgaaggtcttggt
cacgtcggctccgcgcagcccgatggattccaggccggcggagatgatccggtcaccaccgggcaggaaaacccgtgcgtagtcttgtgtccgggtgtgtggcagctggtcgagcgccac
ccgcgcacggggattgtccgccagatagtgccgttcgctggcatcgtcgacggcggacttgcgcaccggcagatagccggtttgctggctgaagtaggcggtgttcgtcgggttggtgac
gaatgcgatgaacttgagcgcgttgacttttcgctcctcggagagcttggccggtatcgccagccccgcaccgcccgtcggacaggcgggcgctgcgtccgggcccgtgggcagcggtgc
ggcgccgaagtcgaatcgggcagatgcggtgatgccggccagcgagccggtggatgccacggccgaggccaggattccggtggcgaactcgttggcaatatcgttggcgaccgccgcata
acccttgccatggatggagttccgatagaagttgccggccgcgatcgtggcgggctcggtcaatgtcaatgtccacttgtcggagtaggcaccgccgaatgcccagttcggtccctgaaa
cgtccacgagatgaggtcggcgttagcccagccgtgcgccgatcgaccggcgccgaccacgcgctgtaactccggaccccactcgtcgaactctgaccaggattgcggtccgcggtcggg
taggccggcctgttgccacgccgccttgttgtagtagaacagcggcgtcgagcgagcatacggcacagcgtaatggcggccgttgaactcatagtcggccagcagcgaatcgacgtaatc
cgttgtgtccaccccaacttggccgaacaggtcgtcaagggcagtgagaacaccgctgagggcgaaatggaaccaccatcggtcgtcgagcaaaacgacgtcgggcacgtcggttccgat
gagcgccgcattgaatttctgtgccacctcgtcgtagtccttgccggcgtcgatcagcttgaccgacagagtggggaatcggtcctggaaacgaccgatcagctcccgttccgccgcgct
ggattggccgggatgactggaccagaagtcgattgggccggaaccggacttcaccgaaccgccgccgcccatcccggcgcagccggcggtcacgccggcggcggcagcggccagcgcgag
gaattgtcggcggttcagcgggtccatgcctatcccttgaccgcgcccgaggtgaggccctttatcatctgccgctgcaaggcgatgaagaccagcaagatcggcagcatcgccaacagc
gtcaccgccatcaccgggccccagttcgtcacaccctcggcctgctgcagaaacgtcagacctatcggcagtggtgccaccgattcgtcgtcggacatcaggaacggccacaggtattcg
ttccattcgttgaccacggtgatgacaccgacggcgaccatggtgggccgcgacatcggcaacaccacccgcagcagcagttgccaccaccgcgcgccgtccatccgggccgcctcgatg
atctcggcgggcagcgacagaaagtggttgcgcatcaagaaggttccaaacgccacccccgccagaggcaggatgatgccggcaaaggtgttgcgcaggcccaggtgtgagatcagcgcg
tagttggaaatcacggtgatctggttgggcaccatcaacgcggcgatgatcaccaaaaacaccgccgtgcggcccgggaaccggacaaacaccaagccaaaggcgctgagcacaccgagc
gtgaacttcaccaccgccagcaccgacgtgatgatcagcgagttgcgcagaaacgtccagaacggaatctgctcggtggccgtgcggtagttctgcgggtaccagcgcagcggccaccaa
ctggtgggctgcgcatagatgtcgggctgatccttgaacgaggtgaagaacacgaacagcaacggcccggcaatcagcgtgaccaccagcaacatggccgcgtagccaacgctgctacgg
agccgatccggcgtcactgccgctgcccccgatccatcacccgcacctggtggtacgtcacggccagcagcaccaggaacatgatcgtggccaccgtggcgccataaccggcccggaaat
tgcggaacgtctccacatacacctggtacaccatggtggtggtgccggtgccctccggcccgccccgggtcatcacgttgatcacatcgaacacctgcagcgagttgatcagcacggtga
tcgacaagaaaaacgtggtcggccgcagctgcggcaacagcactcgacggaacacggcccaccggctggcgccgtcgatttcggccgcctccaacagatctcggcgtaccccctgcaacg
cggccagatagatcacgaaggtatagccgaggttcttccagacgtaggtgatggtcaccatgaacaacgcccagcgcgcatcctggtaaaagtcgggcaccccgaccccgatccggcgca
acaggtcttgaatcagaccgaaatgcgggtcgaagacgaactgggcggccaggccgacagcggcaccggagatcacgaacggcgcgaaaacagtggagcgcaccaggtttcgtccacgca
acggtcgatcgagcagcatcgccagcgccaaccccagcaccatcgagccgaccaccgcggcaccggtgaaaaccgccgtgttgaacacgatctggcgggtgtccgaccgggtgaaccact
cggtgtagttggataaccccacaaatcgggccgacggatcggagacgttccagtcgaagaacgacagccggatgttgtcggccaacgggcgatagacgaacagcagcaatagcgccacat
tggggccgaccaacacgacgaacagcgcataatcgcgcacgcgctctttcgatgaccgaagccgtgctcgttgcggcgccgccatcggcgcagtgtagctccgtattctgtcggcgagtt
tgccgccacggtcgatgaaccaatcaccgccgtcacggcaatgtcggccagctacgccgcgcccgtcaccgcccaccgaccgctgtacgcccgccatccgacgaatatcagccgcagcac
gataaacgtgcccagtcccgaccagatacccgccagcccccagccatacgccagcgacaaccagacaagcggcaaaaagcccaccaacgcactcgccaccgtcgccgtccgcatgaacgc
ggcgtcgcccgcgcccagcagcaccccgtcaactgcgaaaacaattcccgcaaaaggcaattggactaccatgaaccaccacggcaccccgatcgcggcgagtaccgatcgatcgtcggt
gaatagcccgggcagcaccgaggagcctagccctaacgccgctgccaaaattcccgccgccaacagcgaaaacgccgtcacccgccatgccaccgccttagcgtgcccggcatcaccggc
acccaacgcggcaccgaccagcgactgcgccgcaatcgctagcgaatcaagaaccagcgcaagaagaccccacaactgcaacacgacctggtgggccgcgagcgcggcagcgccgaacct
cgcggccaccgccgcagccgagacataacaaacttggaaggccagggtccgcacgatcaggtcccgcgccatcatcagctgggcgcccagcacggcgcggtccggccgcagcgacacccg
ctcggccagtaacgcaccggcaaacagcagcgccgccagccactgccccaccagattggccaccgccgagccggttaacccccagcggggcaaccccagccaaccgtaaaccagcagcgg
gcacagcagagccgacgacccgaagccggcgaccacataccgcagcggtcgcacggtgtcctgcacgccgcgcagccagccgttgccggcgagcgagaccaggatcgccggcgtgcccag
gatcgcgatccgcagccacggcaaggccgccgcggtgatgccatcgccagaagcgatcgccgacaccagcggcgtcgcggtggcttccaccacgacgacgaccaacgcgcccagacccaa
cgccaaccaggtcgcctgtacaccttcggtgaccgcggccacccggttgccggcaccgtaacgacgcgccgcgcgcgctgtggtgccgtaggacaaaaacgtcgcctgggaaccaaccag
gccgagcaccagactgccgatagccagacccgccagcgatatcgcccccagccggcccaccacggcgatgtcgaacagcaggtacagcggctcggcggccagcacgcccagcgcgggcaa
cgccagctgcgcgatctgacggccgcccgcgcggtgccccacctggctcaacggcggctaaccaagcgccgcgcgcaacgacgccacagcgtcgtcgatcgagccggtggtcgtataccc
cgcggccagccggtgaccaccgccaccgaacccagaggcaaccgcggccaaattcacggtcttagcccgcatcgacaccgaccaccgatgcggttcgacctccttgaacaccgccgcgac
ctcggcttgttgcgtggtgcggacgatgtcgacgatgctttccacttcctccgagcgcgcagcgacccactcccggttgtcgacgacgacgtaaaccagcccgcggccaccgaccgcctc
ggacaccagctgcgccgaacccaacacccgcgatagcaacggcaaccaggtgaagggatggctgtccatcaaggtcctgctgacggtggcgttgtccacaccgatctctaccagccgcgc
cgccagccgatacccccgcacactggcccagcgaaacgaccccgtgtcggtcgccaacccggcgtagatgcagtgcgcgacgcgcgggtctatcggtttcccccacgcgtcgaggatctc
ggcaaccatcgtcgtggtggaatccgccgacgggtcaatgaaattcgcggtgccgaacaggtcgttggaggcgtgatggtcgattaccaggagctcccgcccggaatcagttagatcgcc
cagagcaccgagccgatcaacactcggaatgtcaacagtcacaaccaaatcgacatcgcggcgcatcacctcagggcggaccagcagatggcagcccggcagcgaacgcagcgactcggg
cagtgtcgccggcgcggcaaagctgacctctacccgcttgccgcacccgtccaacaccaatgccaatgccaatccggcgccgatggtgtcggcatcggggtggacgtggcagactacccc
gaccctggcagcggccgacaacagcgcagcggcaccgacggcgtccacgcgggcccccgcgcgacgccgcccgtcgaccagctcactccttgggtcgatcgtcgtcaccggtgtctcccc
cgcaagtgagcggtgcctccacagcctcgggtccgtcgctcgttctgatacccagtcccccgggagccggtgattgcgccaccgacccgttatcacggtacgggtcggcctcccccgccg
gtttggcgcccacccggacccgcgccagatcggcatccgcggcgcgagcgcgggccagcaactcgtccatccggtgcacactgtccgagatcgtgtcgagcgtgaacgtcaaggtgggag
tgaaccgaacgccggtgcccgccccgaccttggtgcgcagcacccctttggcccgttccagcgcggcggccgcgccggcgcagttcggctcgtcgtgtagcgtgcgtcccatcaccgtgt
agtacaccgtggcatcgtgcaagtcggcggtcaccttcgcatcggtgatggtcaccccggccaatccaggatccttgatctcgtactcgatcgccgaggcgacgatcgcggcgatccgtt
tggccagccgccgcgccctagcagcatcagccatcaggcgcgttccttctggaccagctcgtaggactcgatgacgtcgccctccttgatgtcggcgtaacccagtgtcaggccacactc
gaagccgtcgcgcacctcggtcacgtcgtccttctcccggcgcagcgaagcgatcgaaaggttctcggcgaccacgatgttgtcccgcaacagccgcgccttggcgttgcgccgcatcac
acccgaggtgaccaggcagccggcgatgaggccgaccttcgaagaccggaacaacgcccggatctcagcccgacccagctggttttcctcgtagatcggcttgagcaggccacgcagcgc
ctgctcgatctcgtcgatcgcctggtagatgaccgagtagtagcggatctccacgccttcgcggctggccagctcggtcgccttgccttcggcgcgcacattgaaaccgatgatcaccgc
atcggaagccgacgccaggttgacgttggtttcggtaatgccgccgacaccgcggtcgatcacccgcagcaccacctcgtcgtccacctggatacccatcagggcctcttccagcgcctc
gacggtaccggcgttgtcgcccttgaggatcaggttcagctggctggtttccttcagcgccgagtccaggtcctccaggctgatccgcttgcgtgagcgcgccgccagggcgttgcgctt
gcgagcgctacgccggtcggcgatttggcgggcgatacggtcctcgtcgacgacgaggaagttgtcgccggcgccgggcaccgacgtgaagccaatgacctgcacaggccgcgacggcag
cgcaacctcgacgtcttcgccgtgttcgtcgaccatgcggcgaacacggccataggcgtcgccggcgaccaccgagtcaccgacccgcagggtgccgcgctgcaccagcacggtagccac
tgggccgcgaccacggtccaagtgcgcctcgatcgccacaccctgggcttccatgtcggggtttgcccgcaggtccagcgcggcgtcggcggtcagcaacacggcctcctccagcgcctc
gatattggtgccctgcttggccgagatgtcgacgaacatcgtgtcaccgccgaattcctctggcactaaaccatattcggtaagctgcccgcgaatcttggccgggtcggcaccctcctt
gtcgatcttgttgaccgccaccacgatcggcacgtcggcggcctgcgcgtggttgatggcctcgaccgtctgcggcatcactccatcgtcagcggcgaccaccaaaatggcgatatcggt
cgccttggcgccacgggcacgcatggcggtgaacgcctcgtggcccggggtgtcgataaaggtgatcagccgctggctgccgtccagatcgacggccacctggtaggcaccgatgtgctg
ggtgatgccgccggcctcggcctcgcggacgttggccttgcggatggtgtccaacagccgggtcttgccgtggtcgacgtgacccatcaccgtcaccaccggcgggcgaacctgaaggtc
ctcctcgccgccctcgtcctcaccgtagctgaggtcgaaggattccagcagctcgcggtcttcgtcctccgggctgacgacctgaacgttgtagttcatctcgctgcccagcaactccag
cgtctcgtcgccgaccgactgggtggccgtcaccatctcgccgaggttgaacagcgcctgcaccagcgccgcggggttggcgtcgattttgtccgcgaagtcgctgagcgacgcgccgcg
tgcgagccggatcgtttcgccgttgccgtgcggcaaccgcaccccgccgacgaccggagcctgcatcgagtcgtactcctggcgcttctgccgcttggacttgcggccgcgccggggcgc
accacccgggcggccgaacgcgccggcggcaccgccacgctgcccgggacggccaccgccgccgcccccgggacggccgcggaagcccgttccgggagcggcacccacgccgccaccccg
gtagttgccgccgcccgcgtcggaacggccagcgccgggcgcaccgggccggcccccgggtcgtggcgcaccaggacgtggtggacgggcacccccgacagctccaccggggcgtggcgg
catgctgccgggcgaggcgcccggacgtggaaccccgggccgggcggtaccggggcggggagccggcggacgcgggatgggccggtcggcgggttgcgccgacgagaacgggttgttgcc
gacgcgcggggtgcgaatccccggcttcggcaccgggcccggccgcgccccgggagccatgccggggtggggtgcctgagggctgggcggcactgcggtcggaggctcgggtgcggcggg
ggtagttggggagacgattgccgccccgccggaatcggcggccttggcgggcgcggcagtcgccttgccgttgcctgcggccatgtcgatcgcggcgtccagcgccttgtcaagggactt
gtcggggcctttgccgggggacttggcggtgcctttcgccggggcaggtttgctgccaccgaacgattcacgcagccgacgggcaaccggtgcttccaccgtcgacgatgctgatttgac
gaattcgccctgctcgctcagccgggcgagaacttccttgctggttacaccgagttccttagccaactcgtgtacgcgggccttacctgctgccactacatctcctgtccatgaggcgac
agtcgtgggccgcgcctcgggtttagctatgacgcattgtcatcgggacttcacggtgtgctcatgttctattgctacctgttctgttgcccggtggttcgagctcgcctagagactcca
ggtactcgaccactgcggatgtgtccggcgaaccggcgatgcgcagcgctcttgcgaaagcccgccgccgaatcgcttgttgcgcgcactgccgtagcggatgcagccacgcaccccgcc
ccggcaggctggtcgctgtatcaacgatcacggcgtagttgccgttcccggtcgacacagccaccactcgaagcagttcgacggccaaccctcgctttcggcacccgacacacgtccgca
ccggtccgcggggattatccgggcgtcgatgcgccgaggccgaaggctcgcgctggatcacggctaagtgtagcgtcaccgggcaagcccgattgcccggctatctgccgtgggataacg
cacggcgctagcggtcgtgcgccataccgcggctgactccgggttcgggctgaccgggcgggggcggcggcgcatcgccgcgaatatcgatacgccacccggtgagccgggcagccagcc
gggcgttctgcccttcctttccgattgccagcgacaattggaaatcgggcaccaccacgcgggcggcccgggcggtctggtcgatcaccgacaccgacaccaccttggccggcgacaacg
cgttggcgacaaaacgcgccggatcgtcgtcatagtcgatgatgtcgatcttctccccggacagctcgctcatcacgttgcggacccgttgccccatcggaccgatgcaagcacccttgg
cgttcaagccggcaacgttggaccgcacagcgatcttggagcggtggccggcctcccgggccaccgcgacgatctccaccgatccgtcggcgatctcggggacttccagcgagaacagct
tgcgcaccagattggggtgcgtgcgcgacagcgtaatcagcggctcgcgggcacctcgggttacaccaactacgtagcagcgcagccggttgccatgttcatagctctcccccggtacct
gctcagtggccgggatcacaccctcggaagccttggtctcggtgccaatccggacgacgaccagaccgcgggcgttggcccggctatcgcgctggatcactcccgcaacgatctcgccct
cgcgggtggagaactcgccgtaggtgcgctcgttctcggcgtcgcggaatcgctgcaacatcacttggcgtgccgtcgtggcggcgatccggccgaagccctctggagtgtcgtcccact
cgctgatgagattgccagcctcatcggtctcacgggcgatcacccgaacgacaccggttttccggtcgatctcgatgcgcgcatcggtctggtgaccttgggtgtgccggtaggcagtca
acagcgcggacttgatcgtttcgagcagttcattgaccgagataccccggtccacctcgatggcatgcagagcagccatgtcgatgttcatgctccggcctccgtcccgcgggccagccc
catctcggaagactgggccagttccaactccgccggagccggtggcgaaaactcaacctggacaacagctttcacaatctcagcaagcgggatctcacggactgcccagccccggtcttc
ccggatcaccaacgccaccgtgccagcacgcatctcgccgacccggccggtcagtcgcgatccgtctgacaacaccagctcaaccttgcggcctcgagcacggcggaagtgcttttcgct
ggtcagcgggcgttccacaccgggagagctgacctcgagcaggtagcggccccggatcttgttcgcaccgtccaggccgtccagcaaagccgatgccctgcgcgacaatgcggctatcgt
atccaggtcgagaggggcgtcaccgtcggcgatcaccgctatccgcggcgggcgggcccgcgcatcgatgaccacgtcttcgatctcgtagccggcgcacgcgaaatctgcaccgagtag
ctcgatcacctgcctctgcgaaggtagcccggtggtcacggcgagctcctcatcttgagttgtccggtcatctagcggaggcgccgccagggcggctcccagtgtcccgccggcacgcag
cagccggcgtagctaccaacgatacgccaggaatcacgaatgacgccgtgatcacgccgttcaacgtctcgcctgccttcgtagcggcgtctttctgatggcaggatgttgctgtgctta
gagcagcaccagtcatcaaccggctcacgaatcgacccatcagcaggcggggtgtgctggccggtggcgccgcgctggccgcactgggagtggtgtccgcctgcggcgagtccgcgccca
aggcacccgcggtcgaagagctgcgctcgccgttggaccaggcccgacacgacggtgcgctcgcagctgccgccgccacagccatcgggatcccgccgcaggttgccgccgcgctgaccg
tcgtcgccactcagcgaacctcgcatgctcgagcgctggccaccgagatcgcccgggccgcgggcaagctggtatccgctacgagcgaaaccagcagctccagtcccagcccaaccgatc
cggcggcaccgccaccagcggtgtccgacgtgatcgattcgctgcgcacgtcagcgggggaagccagtcgactagtggcgacgacatcgggctaccgagcagggttgctcgcctccattg
ccgcgtcctgcaccgcctcctatacggttgcgctcgtgccttcaggcccgtcgatatgacctcgtccgaacccgcccacggtgccacaccgaagaggtccccctccgaggggagcgccga
caacgcggcgctgtgcgatgcgcttgccgtcgaacacgccaccatttacggctacggcatcgtctccgcgctctcgccccctggtgtcaacttcttggtggcggacgcgttgaagcagca
ccgccaccgccgagacgacgtgatcgtgatgctgtccgcgcgcggagtcaccgccccgatcgctgccgccggttaccagctgcccatgcaggtcagcagcgcggccgacgcggcacgact
agcagtgcggatggagaacgacggggcaacggcctggcgggcggttgtcgagcatgccgagacggccgatgaccgggtgttcgcttcgacggctctgaccgagagcgcggtgatggccac
ccgctggaacagggtgctgggcgcctggcccatcaccgcggcctttccgggcggggacgaatagctacccggtgacggccgctgcgatatcggtggccagcgaggcgccggcaaccagct
cgcgagtctgaccgctgaaccggtcgcgcagctcgaccacgccgtccgcccagccgcgccccacgacaacgatccagggcatacccaacagctcggcatctttgaacttgacgccgggcg
atgcctggcggtcgtccagcaacacctcaacccccagccgatccagatcggcggccagcgcggtcgccccggcgcgagcctgcgcgtccttgttcgcgatcaccaggtgaacatcgaacg
gcgcgaccgtcgacggccagcgaaggcccagctcgtcgtggtgctgctcggcaacgacggcaaccaaccgagacacaccgatgccgtaggaacccatggtcaaccgcacaggcttgccat
cctcgccgagcacgtcggcggtgaaggcgtcggtgtatttgctccccagctggaagatgtgcccaatttcgataccgcgcgccatgaccagcggaccggcgccgtcgggagatggatcgc
cttcgcgcacctcggcggcctcaatggtgccgtctgcggtgaagtcgcggccggccaccaaaccgacaacatggcggccgggttggtccgccccggtgatccagctggtgccgtcgacta
tccgcgggtcgacgagatagcggacattgttctcccgcaacgcctttggcccgatataacccttaaccaggaacgggtgcttggcgaaatcatcgtcgtcgagcaacgcgtagtcagccg
gttccagcgctgcgcccaaccttttgtcatcgacctcacggtcgccgggcacgccgattgccagcagttcggtgtcccctcccggctgtcggactttgattaagacgttcttcagggtgt
ccgcggcggtcaccgtgcggccgagatcggcctcgttggcccaggccaccaggctggcgatggttggggtgtcgccggtgtcgtggaccaccgcctcgggcagcccatcgatgggcaggg
tgtccgggcgggcggtgacaaccgcctcgacgttggccgcataacccgactcgaggcaccggacaaatgcgtcctccccggacggactctcagccaagaactcttcggacgcactgccgc
ccatcgccccggacactgccgaaacgatgacatagcgcacctgaagtcggtcaaatatgcgctggtaggcctcccggtgagcgtggtaggccgccttcagcccggcggcgtcgatgtcaa
aggagtaggagtccttcatgacgaactcccgagcgcgcaggatgccggcccgcggccgcgcctcgtcgcggtacttggtctggatttggtacagcgtgagcgggaagtccttgtaggagc
tgtactcgcccttcacggtcagggtgaacagctcttcgtgggtggggcccagcaggtagtcgttgccgcggcggtccttgagccgaaacacgctgtcgccgtattgggtccaccggttgg
tcgtctcgtacggtgcccgcggcagcagggcaggaaataggatctcctgtccaccgatggcgttcatctcgtcgcggatgacccgttctatgttgcgcagcactcgcaggccgagcggta
accagctgtacagcccgggcgcgacgggccggatgtagccggcccggatcagcagtttgtggctggccacttcggcgtcggcgggatcgtcgcgcagggtgcgcaagaacaactcggaca
tccgggtgatcacaggcggcaagcctaattcgccgagcagacgcaaaagcgcccaggtctgcccgaaaaggggagcttttatgactgctcggcgggaagggttacagctcgccggcgtcg
atcgcttccttgacctcctgcgcatgggcaacctgctgcggcgtatacccgataaacagcgccataccgccgacgatgatggccgctccggccacccacagcaggccgtaggtgtaggcg
tggtcaagcgcggccaactgcacgtcgttcatgaacttcaccggaccggtggtaccgcccaggtacagcgtgcgcgacgtgatcacagcctggatgacggcgagcaccagcggaccgccc
aggctctgcagcatcagcgcaattgccgataccggaccgatctggtcgaagccgacgccagcgatcgccgacagagtcagcgggacgacggccatgccgatgccaatcccgccgacgacg
atcggcatgaccaggttggggaagtagggcacaccacggtgcatgaaaaatgagccgtacagcatggcgccgaatagcagatatccgccgccgatggtcaacacccgtggcgaaaaccgg
gacaccagctgcgaggacacacctaggccgattcccatcgcgatgacgaacgggatgaaacctacgcccgcgcgtagcgcgctgtagcccaagatgtcctgcacgtacaggccgatgcag
acggtcaggctgaacatgacgccgccggccaacaggatcgcgctgaacgtgaccaaccggttgcggtcgcggaacaagtggaacggcacgacggggttctcggcagtgcgctccacgatg
acaaacgcgacagcggccgccaaggccaccaggcccgaaccgatggtaatgcctgacatccagcccttttcaggaccgatcgagaaggcgaaaaccgccgcggtgcatgccagcgtggcc
agtatggccccggtggcgtcgagcttcatccgttctttgttggtttcccgtagggcggtgcgggccaggtagatcatcaccagcccgatcggcacgttcaccaggaacgcccaccgccat
gacacctcggtcagtgctccgccgaccaccagccccatcaccgacccgatcgcggtcatcgcggcgaacaccgccgtcgcggcgttgcgggcaggtcccttggggaacgtggtcgccacc
agcgccagaccggtcggagatgcgatggccgaccccacaccctgggacaaccgggcgatcaccaacgtcgcctcgtcccaggcgaccgcgcacagcaccgacgagatggtgaatagcgca
acgccaacaatgaaggtgcgtttgcgcccgatggtgtcgccaagccggccgccgagcagcatcagcccgccgaaggtcagcacgtaggcggtgatcacccagctgcggccggcatcagac
aagctcagctcgttttgaatcttaggtagcgcgacggtggcgacggtgctgtccatggtcgccagcagctgcatcccgccgatagcaataaccgcagcgataaagctgcgcgagggcagc
caagtcgggtagtacctgctggggcgctctgaagcggtctcctccgagcgcggcgggcgcatcggggccggacggtgtgggcgtccggctgtccagttacggaccgcccgctctgtgtcg
ttgagagccgtcat
