# Supplementary material for: Structure and variation of CRISPR and CRISPR-flanking regions in deleted-direct repeat region Mycobacterium tuberculosis complex strains
Source: BMC Genomics. 2017 Feb 15;18:168. doi: 10.1186/s12864-017-3560-6 (PMC5310062; doi:10.1186/s12864-017-3560-6)
Supplement: Additional file 3: — Sequences S1–S6. (ZIP 66 kb) [file 12864_2017_3560_MOESM3_ESM.zip › Additional file 3 Sequence S3 DRplus_corrVsContig_B_1042-11.txt]

>SS_DRplus_1042-11_corrVsContig_B|SS_DRplus_1042-11_from-LF-ReseqOnH37Rv_correctedVsContigB|||.|
tcagcggctggtcgcgcgccagtcgcgcagcacttcctcgacgtgctcacccacccggtgccgcgccgtttcccggtcgacacccgacatcagcagttcgtcgaacgaagtgtcgatatg
ccgcaccgacgccgcgacggccagcctcaccgcttcgggatcgagcgcccgtccggccgcgctacgtccgatcctgccgctgccgcgggtggccgcgtggcgggcgatcgcctcggcccg
gccggccgggcagttcgggaacagcgtgcgaatcgcggcgccgaattcggcttgcagacgcaggtcctcgttggcccgtcgcgcctcgtcgcgctcccggcggcgggcgcgcacctccgc
atcggcgaggcactcgttttcggcgcgctccagcgcctccgcctcgaccaggatgccctgacgctcgtatcgcttacgcgcccggctccaccgcaccaccaccgccgaaagccggctcgc
ccgcttggcccggcgggtaagcgcggcgtccccggacggcaagaagaccagatggccaaggtccgcgcagtccaggcacaacggccccgcgtcctcaaggaacatcaggtcaccgctgcc
gccacacgacgcgcatgaccagtcgttgaccggcatgatcacgaccaaatcggggcgccggctctgccgcgcgaccgcacgctccgagagctccggtgacacccaatgcgtgcgatacgc
gcgctcgatggcgtcctcgccggtgacgctgaaccgcagccgacggcggtcccgagtgcgagcgacgtaatcggtctccgacgggttgagcccccggtcgcgggcccagcgccgcaacgc
ggccatcacggcggtgatcttgctgaggttggcctgtacgacttgctccagcgagtcgacgcggccctgccgccactggtcgacatgcgagggcgccagccagcccaggccgagcagcac
atcgatcgcgctgacgaaccgctgtcgggccagcgccgcctgcgccgcccgggccacccgctgctccagaggttgacgtgccatgacctgcccgagcctagtcggactgcgcaccgaggc
cgcggaactgagttactccgaccagccggacgcgctcggagtggcgatgcgcgaacgtcgggaacaacagaacctcgttcggccgccacggagaaacgcttctcgccgcatcaacaccga
tcagacgtcgacgaagtacgtctacattacgtacatgcccgagactctgactggtcgcctcaacttccgcctgtctcctgaacaggagcaggcccttcgccacgccgccgcgctcaccgg
ccagagcctgtcggggttcgtattgtccgccgcggtcgaccacgcccacgatctcttggcccgggccaaccggatcgagctgtccgaggccgctttccgccgcttcgtcgccgcgctcga
cgagcccgacgaggcggctcccgaattggtgcgcctcgccagacggaagagccgcattcccccccattgagcacccccgcgctcggccccgtcgagctgttggacccggaccggcacgac
acggcgcgcttctccagcgatgttgaggttctcgaccactggctgcgccgagtcgcgcccgtcgcggctgccgccggcacggccgctacgtgggtgctctgtcgaggccggcgggtagtt
gggttctacgcgctcgccatggggagcatcgagcggatccgggtgccatcgcggccgggccggggccaacccgacccgacccgatcccagtgctcgtcctcgctcgcctggcgctcgacc
ggcaggagcaaggcaccggtctcggtggcgatcttctcctcgatgccctcatccgatccgtggccggtgcccggcactacggcgcccgcgccctggtcgtcgacgccatcgacgaccgcg
ccgccgagttctacggtcaccacggcttcttgcccctcgagggtcgacgcctctaccggcggatcagcgacatcgcgcgggcgctgggagtatgaagcgctatcgtcgcttggcgacgtg
ctgccgatcgatcgcctcgaatggcctcgttgttgttgtcgtcggtgatggggagggacaacggcaagattttggatccggtggtggccaccacggggatgggccgctcgacggcgcggc
agatgttgaccggcccgaggttgccgggcccggccgagcaggtcgacgggcgtagccttcggcctcggggcttcagcgacgaagccagggcgctgctggagcacgtgtgggccttgatgg
gcatgccgtgcggcaagtacctggtggtcatgcatgacctgtggttgccgctgttgaccgctgccggtgatcttgacaagccgctcgtcaccgaggcgtcggtggccgagttgaaggcga
cagccctaccaggggcgaatcgcatgccgcactgggccgcagggacactccctgatggctttccagcccgggcggtgaggacgcgcacgtgaaaaccaacccccggtacggcccggcgtt
ctactcagtgatgacggtgttgttcctggcgctgttcgtgctaaatgtgtgcacccacggctcgacgctgggcctgatcagtaccggaggcctcgccgtgttgatgggctacatcggcta
ccggggctggtccggcaagcgccatatcaaccggcaatagcgatcatcgaccggttccggcacacctgaccagcgccgtcgtcggccgccaaccccacggctcgtgtgccagccgacggt
caccgtgtcgcggcggcgggacacgaggaaactgcccaccagccacacctacttcgcgctcacttttaagtgaggcacttcggcatcgaaggcggataagaccaagatcctggatcgggt
ggtgtccaccaccgggatgggtcgttcgacggcccggcggatgctgaccggcccggggctgccggagccggccgagcaggtcgacgggcgcaggctgcgggcgcggggcttcagtgacga
cgccagggcgcttttagagcacgtgtgggccttgatgggcatgccgtgcggcaagtacctggtggtgatgctcgagctgtggctgccgcttgtggccgccgccggtgatcttgacaagcc
gttcgccaccgaagcggcggtggcggagttgaaggcgatgagcgcggccaccgtggaccgctacctcaaacccgcccgcgagcggatgcgcatcaaaggcatctcgacaaccaaaccctc
accattgctgcgtaattcgatcaccatccacacctgttcggatgaggcgcccaaggtcccgggggtgatcgaggccgacactgtggcgcactgcggcccgagtctaatcggcgagttcgc
ccgcaccctgacgatgactgatctggtgaccggctggaccgagaacgcctcgatccgcaacaacgcggccaagtggatcctcgagggcatcaaggagtgccagcagcggttcccattccc
gatgacggttttcgattcggactgcgggggcgagttcatcaatcacgacgtcgccggctggctgcaggcccgcgacatcgcccagactcgctcgcggccgtaccagaagaacgaccaggc
ccatgtcgagtccaagaacaatcatgtggtgcgcaaacacgcgttctactggcgctatgacaccggcgaagagctggagctgctcaaccggctatggccgttggtgtcgctgcggtgcaa
cttcttcaccccgaccaaaaagcccgtcggctacaccagcaccgtcaacggtcgccgcaagcgcatctatgacaagccggccaccccatggcagcgcctgcaggcatcgggcgtccttga
tgcacagcaactctcgaccgtggccgcccgaatcgaaggcttcaacccggccgatctgacccgccagatcaacgcgatccaaatgcagctgctcgacctggccaagaccaagaccgaggc
cctggccaccgcccgccacatcgacctgcaatcattgcaaccgtcaatcaaccgattggccaaggcgaagtaatgcaagccccccacgcgctcactatgcgtgaggcaccagccacgctt
cgcgctcacttctacgtgaggcacctcggatgctgttgcgaatcctgttgggccgccccagtttaaagtggatgagcttggtagaggcgcttacgtgtacgttgggaaagacgcaacagt
ggtcctaaacaaagatggccaagtggtaaccgcctgggcgaacagccgggctggatggagaaatccgtgagcaacgttctcgatgctatttcaacggagcaccgtcccgtgatcgagcaa
gaattagagaatcgtaatcccgctctcttcgacgagcttcggcgcacagagaagccaaccaacgaacagagcgacgctgttatcgacgtgctttccgacgccttgatgaagacctttgga
cctgattgggttccgaatgattatgggttgaaaatcgaacgagcaattgacgcatacttagagacgtggccgatataccgataatcgcttgacaccaactattgccagcaccaggcgcct
accgtgcatcgggagcgcggccgggctggtattcgcgtgggactcaaggagcttaggcaggaacgcacatgacgtacgcagccagggacgatacgacgctccccaaactgctcgcacaga
tgcggtgggtggtgctggtggacaagcgtcagctcgcggtgctgctgctagagaacgagggaccggtcgcttccgcgacggatgaaccgccccggtgagtccggagactctctgatctga
gacctcagccggcggctggtctctggcgttgagcgtagtaggcagcctcgagttcgaccggcgggacgtcgccgcagtactggtagaggcggcgatggttgaaccagtcgacccagcgcg
cggtggccaactcgacatcctcgatggaccgccagggcttgccgggtttgatcagctcggtcttgtataggccgttgatcgtctcggctagtgcattgtcataggagcttccgaccgctc
cgaccgacggttggatgcctgcctcggcgagccgctcgctgaaccggatcgatgtgtactgagatcccctatccgtatggtggataacgtctttcaggtcgagtacgccttcttgttggc
gggtccagatggcttgctcgatcgcgtcgaggaccatggaggtggccatcgtggaagcgacccgccagcccaggatcctgcgagcgtaggcgtcggtgacaaaggccacgtaggcgaacc
ctgcccaggtcgacacataggtgaggtctgctacccacagccggttaggtgctggtggtccgaagcggcgctggacgagatcggcgggacgggctgtggccggatcagcgatcgtggtcc
tgcgggctttgccgcgggtggtcccggacaggccgagtttggtcatcagccgttcgacggtgcatctggccacctcgatgccctcacggttcagggttagccacactttgcgggcaccgt
aaacaccgtagttggcggcgtggacgcggctgatgtgctccttgagttcgccatcgcgcagctcgcggcggctgggctcccggttgatgtggtcgtagtaggtcgatggggcgatcggca
cacccagctcggtcagctgtgtgcagatcgactcgacaccccaccgcaaaccatcggggccctcgcggtggccctgatgatcggcgatgaaccgggtaattagcgtgctggccggtcgag
ctcggccgcgaagaaagccgacgcggtctttaaaatcgcgttcgcccttcgcaattcggcgttgtcccgccgcaagcgcttcagctcagcggattcttcggtcgtggtcccgggccgtgc
gccggcatcgacctgcgcctggcgcacccacttacgcaccgtctccgcgcagccaacaccaagtagacgggcgacctcactgatcgctgcccactccgaatcgtgctgaccgcggatctc
tgcgaccatccgcaccgcccgctcacgcagctccggcgggtacctcctcgatgaaccacctgacatgaccccatcctttccaagaactggagtctccggacatgccggggcggttcattc
aggtcggccgtgccatcgaggaagctgccaagctgggcagcgggaagaaagccgatcttcttcgccagcttcttctgcatacttgagccgtcggaccgaacgctgtgcaggggcttggga
accaggtaatcgggccccacatagggcagcagatcggtcaaccgcagcgtcgagcacgcaacgagttcgccaagcagctgctggccacccatccgtagcgcttcaacgcaaagcgcagag
tagagggtgtccgcggggcagctaatcgtggacgactcgaggccgtggtcgccgaagtgtgtgcggtcgaagtcgaacctaaacagccgcgagttcatggtttagcttctccagcagaga
accgtcgagggcgccgactgcggcgcgggctttcaggttgctgaacttgacctgcccgtagccacgggttccgctgccgccgaggtagtcgagttcgagcaacttcaggccgcgcgcgat
ggcgttgaagtcctcgatgatctcatcggaggaaggcagagacgccttctgttcctcgccgggggtgccgaaggagacctcgtagacaagtgagaacgcgaactcgctgccggggatcac
gcgttccatctggcgaaggtttgcctttgcggtcacccggttgatggcgttctcgaatttcacctcggtgagagtcttagcgccgcgggcttcgaggtcgtctttgttggtgagcttcgt
gtcgcggaagacgagtcggcccgtcatgtactcctcggtgtcgccgaaaagccgacggatatgggcgtggtcctcattcggcttcctgtaaaacgtttctgtgtcggcgccgtattggcg
ggacagcaaggtgcggaccttgcccttcaggctggtacccggaatcatcggcagcctgctcagcggatcacgaacgacaggcttgtcgaccgcgccgatggcggagaagccatcgccggc
cccgatctgcaggcccgtcaggacggtcagtgtcccggttatctcgatcttggcgtagctcgtagtcattgggttgtctcacttgtccttcggatcgaggtacttcttgtatgcggctag
ggcttccatgtaccggcagaatcgcagcagcccgtcgcggctatcgcctatcccttccagcgcttctaggagtttcgcgtttcggacgaatgtcttaaccgcgtcttcacgcccggactg
gtagacgaaccggacccgcaggtactggaccttctccttcagctgacgcgggagcgtggggttggcgctctgctgcgcctcgtcgaagagctgtgcggtcaggctgagtagcacccgcag
ctgggttgtggtcagctcgaagccgttctttttctttggcaggccgcgaattacttcggcctgtttcacatagtcgtcttggatgacgctcattcggactcctccttgcgagtgcgatag
atgtagaggtgcagcgcggtcttgagttgcttggcgtctgtcggatcttggaaccattggtgtagccggttagcaaactgctgaaaaggcgctgtgtcaccggtggggttacgcatgcgc
gtgaggaagtacacccatctggcctttgtgattcgatcgtcgcgttcggcgagtagttcgagcagcttgtagatgaaggccatgccgcgttcttcgttgccactgaaatagtcggcgatg
tgccggtacttctcctcgatcaccttgctgagcagctcatcccagccgaaggtgaactcgcgatcgaagagtgcaaccccgttcttgccgggcagcgacttcgccgcgtcttcgagatct
ccgacttcgcgggccatcacggagatggggtacttgtcggggaacatgccgatgccagccgacacggtgagtttgccctgggtgaattcgtggaaccgctcccgaagctcgatcccgaac
tcgatgacgtcgtcccacgcgcccacgacgaagacgtcatcgccaccggagtagatgatcgtggcctcgcggggccgcgccgggtcatcgccggtgatcgggcgcagtttcgggcgtgcc
aacacgtagttgatgtgctgccggaagaacaacgacagcatccgggagaacgcggccgtgcggctaatcgtgttgaacttgccgttgccttgctccatgaagccgtgcgtgaatgcctgg
cccaggttatcgacgtcaaggcgcagaaccccgaggcgcgcgattccgctcgcacgcttcacgtagtcaccgaactccatctgtgcgacgtagtcgcccacccagagcccggtgcccaaa
cactcgccggcgaagaacttgttcttcgcgtaccgccttcgggtttggggttgctggagtgccttatcggcgtcggctcggctacagaacgtgagtgtggcgccgaacggcaggggcaga
cctttggtggcgccgtcagagatgagtaggaagcggcgagactcggattgaatctgcgaagacgcagcggtcagcgcttggcacaggctgcactttggctcgtcgtcggcgctgaccgtg
cggttgaccgtgtggcacacgctgcattcccggtcacctttctgaccgtcgtgatcgcgcgagttgagttcccgcagttggtcagcgctgtatcgggcgagcttcttcgcggaaagttgc
tcgctcaactcacggtagagcccgctgtagcggagggcgcggttacttgcctggctcgcactctcgttcggccgacgcatcaggtcgttcgcggcaagcggtacgctgcccgtggcgatg
aagagccgggttgcgaagttttccagcagccagtcgttggcctcacgctcgaactgttcgacggatttccgcgcggactccgtgttgggcagcagcaggtacgcgtgcccgccgccggag
tagttgagattcgcgcggctgagacccacccgcgcaagtagctcgtcgatgagatgctcggtcagcatctccaggtagaagctgcgggcacgcagcatcttcgcggcacccgaggaatgg
atcgtgtagatgaagtcctggatgcctgagacgtcgaaagttgtgagcaggaaggctttttcgttgtagaaggtgtcctgcttgtcgaacagcgctgacttgaagtcgctttgtccggtg
gcttgtaggtagtgccagatgcaggcgccgagcgcacccgtcagcttcaggtggtcgaagagtgagacgtcgacgacctcggacgcgtcggtcgaggacggcacgaacgacagcgtcgcc
tcgaggacgttgaggaggctggcgaggtaggtgtcggaacgttcgaggtcgaccagaatggctttaagtttgttgacgatggcggcgtagcggtccttgtcgaattcgatccggcgtggc
gacggtatattgatcggcttgcggtcgtcgagcatctccggggcaaatgccagattcgctgtgccggagccgaatcggttgaacatcgaatacaggggcgtgtccggatcccaagtgctc
gcaccatggccgtcgtcggagtcggccttgcggcggtcggttccggccgcgatattgtcggcgatgtaggccggcgcatcggcggcaaggcggccattctcggccgccgtacgcagcgca
gaactgtggtgatagctgatcgcgtcgagaatgcggcggtcggagaccccaatgtcagcctcatccacctcgtcggtgaactgcgacggattgcggctgtcgcgcaaccacaccttcttc
ataaaagcgcggccaatcgcactgtgcctgcccgggtagccgagcgccgcgcgctggaccggtttgccaatgtcgtgcaagaggcagccgattatggcctcgatgagttgcgggttcatg
gcttcggtacgcatttttccctcggtgccagtggctggacccggatcgcgcccatccccatggatgcctttattccgcatcccgagaactccccgaaccacaacagcgccgcgatatagc
tcgcaaaagtatccacaccgcggacggtgaacgtggccgagccggtgaagccgggaacacgcgccgcgcccaccgcgaacggggccgacgccacccggaacgcggagaggcgaaccgact
gaccgaattcggcgatgaggccaggatcgggctcttcgccgtcgacaattgcaccgtacttctgcgcgagactctgaaacacgagccgcggatccggccagaacacgtactcgccggatt
gcttgaatgcggtaggcgtcaggaactcgacccggaacttgcgcgtctcgggccgcgcgtagaaaatgcgcgcgaattgacttagcgggttctgctccagcgatcgcgacgtgacctgtg
tcgctatcccgctcgcacggagccgaaaacccgcaaacgccgcgtcgttgataggtccgacgatctgctgccgcgcctcgttcgtcagcgtgctgatcttccactccaaagatgtggtcg
agcgggccagcgcgtactgactgtacgggttcaccggcacggtgtggagggtctgcacataatcggccgggatcgactccatgaggacgccatgaagatgcggccccagggtcgccaccc
tcgcgcgttcgagcggggcatcaacctctagagtcagcgtcaatcgcgacaagtgttccgtcatccggcgatctcctcggtgagaaaagcccaccagaataagcgttggtgaaatccagg
tcaagcctgattccgccgcactcgcgcgatgtcggcctcggggctggccactccgacgtagcagatccgtccttctgatgccgcctcggcgagcagccaagggatggcttcctaacgagc
cggggttgtagcggtgggcgccggccgcgcggaggatggcgccgccaatgctgctgttgcccgcgccgtcaattgacgccagcagggaccgaaccgacagcagatcactcgcagcgccga
ctgggcgtacagctcagacccaagcgatgccgcccagtcaacccacggcctcgcggacccgggcggcgacctcggccagcgcggcctcgtcgtgcaccggcgccgccaacgtcggcgtca
ccggcagctgcacccagctggtgcaaccgccgtactcgggcctacgcgccagccggaccggctcggccagcgggatcgcgcagaccaccaagacggccagtttgtgcttgggccgaaagt
cgagccggtcggcgcgcaccgactcggcggtccagatgtgcagatcctcgatggcgtccagaccctctggccggttaaccggcagtgcggcaacaactttcgctgcggcccgcagtagca
cacactcgtcggtgctgtcggcggccgccgggcccagcaggtcgcggtgctcggggcgaacccgctcggcgtggctgtgcgcgaccgtcgggaacaacaagaactcgtgggccgccacct
cgaagcgcttctcgccgatcccgcccttacgcagcagcaccgtctgccggccgtccagcagcgcgtgcaccgccgcgctccactccttcagcgctggcgtcaccacgatcccgcgagccg
gaccgatgtccgaatgacgccagcaccgcagggttccgaggggacgccgatcatctccgagacgttttgccccgggcagttccattggtcctgctgaatcaggccggtcatccagtgcat
ccaatagtgatgacagtactcgtgtcttgctcaccaccacagccggattcgtgcccaactgctctcatctagtcgattcagccgcgtccagccgcaaccgtgccagcggaacggcacgat
cgccggcaggttgatcaggaccgcagcaccgccagcgcgttctccacttcgcggcggtgccgttcgtcgcaggcggcccaccgctgctcgtcggcgtcgaggtcagtgaggaacgcaaat
cgcttccgaacgcgagcttcccaggcagccatagcgacaggacgggtcagcacgccgatcgagtcgggctggaagtcgtgctcgctgcgggcggcgaggacgtcttcgacgcgtagtggc
cgggtgccgcgccggtcatcgacgacatcaccccacaccttgagcacccacagccgccgcacgagcggttcgtcaatcgttcgcgaggcgaagtggttcaggtcgtacaggtcccgtgcc
agcgcaacgcggcggtaccgcgcgagtttctctgcgcaggcttccgcttctgccacgaccggcagtgtcggcagcccaaaaccgtaagccttatggatcggcaactggatgaatgcgagc
agctcagacggcaaagccaacggccgccgtgcgaactcgacgctggcgacgatccggggctcgcccaattccgtgtgccgcacccgcaactgccaatgccggccgtcgcctcgtgtgctc
tgcacgccgaattcgaagccgccgacacgggcgccgtcgatcagctcgcacacctccagcacgacctcatcgtcgggcgcgctgaagtccagatcagtggagaaccgcccgacgttgccc
agccggcacttccgtaagctggtaccgcctttgaacaccaggcggttatcgccgaactggacggtctgcgacagcaggtacagcaggtggtcctgggcgacgtcgagcagagcggcgtcg
tatgcctcggcccgaccaagagcgtgacgcgcaacgagcgcacgggtcagaccggccacagtcacgccttgccgatcacgcgcagcagcggtacgacgagctcgtcgacaagctgatact
cgggagcccagacactctcgccacggtcgcggctgtgcgcggtggtgaatcgagtcaccggcatcacttcggtgtgccgcttggccagcagcgcctggcctcgtgccggttcaccgcccg
agtccagcaggtagcttgcacgctgccaggccgatgtcggccggcccgacagtagacgctccaggcgctcgtcactgcagtcggcgacgaggtcgtcaaggtgggggacaaggtcggccc
acggcccgaacgaggccgggcgcgtggcgatttgcacaagtaatgcttctggtcctagcgccggtaacccggtcgcccacgcgacgaggtcgagccgccgccggaccagcaacgcgggac
gcggagccagcagtgcggtgtccgccgcgttccaggggatgcgcacgacggacacatacgatgctaggccgtcgggcagccttttggccggcggcagccagatcgggatgcggccgtcgg
gttggcggtccaggtatccgaggtgccacgctgcggatgcaccggccagcatgaagcccgcgttctggtcacgggccagccacgagcgcagcggtagatacgggtccgagatggcggcct
cgccggggggaatgaatgcccaggtgcctttcaccggcagttggaccagccacccaatgcggcgcagttcgcggatggcggagtcggggtcgcgtccacacccagcctctgtaagccgtt
gcgtcagatcctctttcgtgacgactacgggccgatcgcgagcgaggccggacaccacccgtgacgcccacgtggggatgcgccgatcggcgccggctgggctcaccaccgaacttgaat
tcacaccggaaactatactatatctgtacgcaacaatgttcaaactcaagaaatcacttgatttaggaacgggcttcggtcagtgacagtacgaaacccgttccaaactcaggtgccctg
tacgggctggcggcgatgcggtgcaacggcgagagacaaaacgcgcttcgcggacgaccggccgacgcgccggagagtcgccaagaacgtcacccctgaaatcaagtgggaccaggatgc
actgacgcgttgctcggaccagtcacccaggcgatgcgcctcggctcaaaaactcaacccacggcctcgcggacccgggcggcgacctcggccagcgcggcctcgtcgtgcaccggcgcc
gccaacgtcggcgtcaccggcagctgcacccagctggtgcaaccgccgtactcgggcctacgcgccagccggaccggctcggccagcgggatcgcgcagaccaccagcacggccagccga
tgcttgggccgaaagtcgagccggtcggcgcgcaccgactcggcggtccagatgtgcagatcctcgatggcgtccagaccctctggccggttaaccggcagtgcggcaacaactttcgct
gcggcccgcagtagcacacactcgtcggtgctgtcggcggccgccgggcccagcaggtcgcggtgctcggggcgaacccgctcggcgtggctgtgcgcgaccgtcgggaacaacaagaac
tcgtgggccgccacctcgaagcgcttctcgccgatcccgcccttacgcagcagcaccgtctgccggccgtccagcagcgcgtgcaccgccgcgctccactccttcagcgctggcgtcacc
gcgatcccgcgagccgggcagccacgtcgggtcggcgcaacggcgggacggtcttcggcggctgccgccggggcggcagggcgtccagcaaccgcgtcgtcgtcgcggtcacctcggcga
cggcggcctcaaacgcctcggcggtggccgccgacgggtgcgtgatgccactgaccttgcgcacatactggcgcgccgccgccgcgatctcgacgggcgtggccgggggttgcagcccgc
gcagttcggtgatgttgcggcacatgccctcaacgataggcgcggctaccagacggtgaccggtcgtgggtgccgatgactgcgtagccgccggtccttggtcaccagccgccagccgtg
ttcgatcgcggtggcgtagatcaaccggtcggccggatcgccggggaacgacgagggcagcgccaccgccgtggcggcgaccgagggcgtgataccgacggtgcgaacgtgctcggccag
ctgctgaagccaggacagcaccggaatcgccagttggatgcgttcctgttcggcaagccaagccagctcgaaccacgaaatcgcggcgacggcgagctcgtcggcgtgttcgatggcctg
gctcgccgccatgctgagacgctgcggctcggccgaccaccagtaggccacatgcgagtcgagcagcaccgtcgtcatgaaacgttccacgaaaccccggtggtgaagagttcgtcgtca
tccacggccgccatcgccacacccgagaatcgacccttcagcgcgtgcggccccgtcgctgccaccagccgggccacggtgcggccgtgtttggtgatctcgatctcctcgccctgggcc
acttcatcaagcaaggagaggatcttcgccttcacctccgtagcggtcatttttctggtcattaggacagtctaacggtcctgttacggtgatcgaatgaccgacgacatcctgctgatc
gacaccgacgaacgggtgcgaaccctcaccctcaaccggccgcagtcccgcaacgcgctctcggcggcgctacgggatcggtttttcgcggcgttggccgacgccgaggccgacgacgac
atcgacgtcgtcatcctcaccggcgccgatccggtgttctgcgccggactggacctcaaggagctggccgggcagaccgcgctgccggacatctcaccgcggtggccggccatgaccaag
ccggtgatcggcgcgatcaacggcgccgcggtcaccggcgggctcgaactggcgctgtactgcgacatcctgatcgcctccgagcacgcccgcttcgccgacacccacgcccgggtgggc
ctgctgcccacctggggactcagcgtgcgcttgccgcaaaaggtcggcatcggcctggcccggcggatgagcctgaccggctactacctgtccgcgaccgacgcgttgcgggccggcctg
gtcaccgaggtggtggcccacgaccagctgctgcccaccgcccgccgggtggcggcgtcgatcgtcggcaacaaccagaacgcggtgcgggcattgctggcgtcctaccaccgcatcgac
gagtctcagaccgccgccgggctgtggctggaagcctgcgcggccaagcaatttcgcactagcggcgataccatcgccgccaaccgcgaagccgtgctgcagcgcggccgcgcgcaggtg
cgttagcggcgatcgcaagcgcggcgaagccgggtgctgggggtacctcccgcgtgcgggggacgggtcgccgccatcagcccttcagcgaagccgggtctcggtgcggctgttgaagag
gcgcacctcctgcgagtgcggcacgatcgccaacgactcacccacccgcaccgcggtacgccggtcggtgcggaacacgatgcgcggtgcgcgtgacgaccagccccgctggtcgaccgg
cgttgcgtagacgaaggattcgaagccgagctcctccaccaactcgacgtgcacggtcaacgatcccggggtgccgatcgatgccacgtcccaggactccggccgcacgccgaccagcac
ccgctcggccgccgggtccggaaccggtatcgccaaatccggtgcccgcaccacaccgtgggcgacggcggcgtcgatgaggttcatcgccggcgcgccgatgaacgtggcgacaaacgt
gttgaccgggtcgtcatacagcgccctcggcgtgtcaacctgttgcagcacaccgtctttgagcaccgccacccggtcgcccatcgtcatcgcctccacctgatcgtgggtgacgtagac
ggtggtggtgcccaaccgacgctgcaatccggagatctgtgagcgggtgctcacccgcagcttggcgtccagattcgacagcggctcgtccatgcagaacacccggggccggcgcacgat
cgcccggcccatcgccacccgctgccgctgcccgccggagagcttggcgggcttgcggtccagcagatccgtcagctccagcatgtcggcgacttccagcacccgccggcgggtgtccgc
gcgcgacatcccggcgtttcgcagcgcgaaccccatgttggcggccaccgtcatgttcgggtacagcgcgtagttctggaacaccatcgccacgtcacgcgcccgcggcggcagatgcgt
cacatccacgtcgccgatgctgatgcgcccgctctcaatgggttccagcccggccagcacgcgcagcgtggtggacttgccgcaaccggacggaccgaccagaaccagaaactccccgtc
ggcgatgtcgaggtccaagttgtcgacggtcggcgcgtcggcgccgggatagcgctgggtgacagcagagtactgaacgttagccatgccccgccagcttccgcatgatctgccgatcca
ggatgacctgcaaccgtttttggatgttcgtgaaggtcttggtcacgtcggctccgcgcagcccgatggattccaggccggcggagatgatccggtcaccaccgggcaggaaaacccgtg
cgtagtcttgtgtccgggtgtgtggcagctggtcgagcgccacccgcgcacggggattgtccgccagatagtgccgttcgctggcatcgtcgacggcggacttgcgcaccggcagatagc
cggtttgctggctgaagtaggcggtgttcgtcgggttggtgacgaatgcgatgaacttgagcgcgttgacttttcgctcctcggagagcttggccggtatcgccagccccgcaccgcccg
tcggacaggcgggcgctgcgtccgggcccgtgggcagcggtgcggcgccgaagtcgaatcgggcagatgcggtgatgccggccagcgagccggtggatgccacggccgaggccaggattc
cggtggcgaactcgttggcaatatcgttggcgaccgccgcataacccttgccatggatggagttccgatagaagttgccggccgcgatcgtggcgggctcggtcaatgtcaatgtccact
tgtcggagtaggcaccgccgaatgcccagttcggtccctgaaacgtccacgagatgaggtcggcgttagcccagccgtgcgccgatcgaccggcgccgaccacgcgctgtaactccggac
cccactcgtcgaactctgaccaggattgcggtccgcggtcgggtaggccggcctgttgccacgccgccttgttgtagtagaacagcggcgtcgagcgagcatacggcacagcgtaatggc
ggccgttgaactcatagtcggccagcagcgaatcgacgtaatccgttgtgtccaccccaacttggccgaacaggtcgtcaagggcagtgagaacaccgctgagggcgaaatggaaccacc
atcggtcgtcgagcaaaacgacgtcgggcacgtcggttccgatgagcgccgcattgaatttctgtgccacctcgtcgtagtccttgccggcgtcgatcagcttgaccgacagagtgggga
atcggtcctggaaacgaccgatcagctcccgttccgccgcgctggattggccgggatgactggaccagaagtcgattgggccggaaccggacttcaccgaaccgccgccgcccatcccgg
cgcagccggcggtcacgccggcggcggcagcggccagcgcgaggaattgtcggcggttcagcgggtccatgcctatcccttgaccgcgcccgaggtgaggccctttatcatctgccgctg
caaggcgatgaagaccagcaagatcggcagcatcgccaacagcgtcaccgccatcaccgggccccagttcgtcacaccctcggcctgctgcagaaacgtcagacctatcggcagtggtgc
caccgattcgtcgtcggacatcaggaacggccacaggtattcgttccattcgttgaccacggtgatgacaccgacggcgaccatggtgggccgcgacatcggcaacaccacccgcagcag
cagttgccaccaccgcgcgccgtccatccgggccgcctcgatgatctcggcgggcagcgacagaaagtggttgcgcatcaagaaggttccaaacgccacccccgccagaggcaggatgat
gccggcaaaggtgttgcgcaggcccaggtgtgagatcagcgcgtagttggaaatcacggtgatctggttgggcaccatcaacgcggcgatgatcaccaaaaacaccgccgtgcggcccgg
gaaccggacaaacaccaagccaaaggcgctgagcacaccgagcgtgaacttcaccaccgccagcaccgacgtgatgatcagcgagttgcgcagaaacgtccagaacggaatctgctcggt
ggccgtgcggtagttctgcgggtaccagcgcagcggccaccaactggtgggctgcgcatagatgtcgggctgatccttgaacgaggtgaagaacacgaacagcaacggcccggcaatcag
cgtgaccaccagcaacatggccgcgtagccaacgctgctacggagccgatccggcgtcactgccgctgcccccgatccatcacccgcacctggtagtacgtcacggccagcagcaccagg
aacatgatcgtggccaccgtggcgccataaccggcccggaaattgcggaacgtctccacatacacctggtacaccatggtggtggtgccggtgccctccggcccgccccgggtcatcacg
ttgatcacatcgaacacctgcagcgagttgatcagcacggtgatcgacaagaaaaacgtggtcggccgcagctgcggcaacagcactcgacggaacacggcccaccggctggcgccgtcg
atttcggccgcctccaacagatctcggcgtaccccctgcaacgcggccagatagatcacgaaggtatagccgaggttcttccagacgtaggtgatggtcaccatgaacaacgcccagcgc
gcatcctggtaaaagtcgggcaccccgaccccgatccggcgcaacaggtcttgaatcagaccgaaatgcgggtcgaagacgaactgggcggccaggccgacagcggcaccggagatcacg
aacggcgcgaaaacagtggagcgcaccaggtttcgtccacgcaacggtcgatcgagcagcatcgccagcgccaaccccagcaccatcgagccgaccaccgcggcaccggtgaaaaccgcc
gtgttgaacacgatctggcgggtgtccgaccgggtgaaccactcggtgtagttggataaccccacaaatcgggccgacggatcggagacgttccagtcgaagaacgacagccggatgttg
tcggccaacgggcgatagacgaacagcagcaatagcgccacattggggccgaccaacacgacgaacagcgcataatcgcgcacgcgctctttcgatgaccgaagccgtgctcgttgcggc
gccgccatcggcgcagtgtagctccgtattctgtcggcgagtttgccgccacggtcgatgaaccaatcaccgccgtcacggcaatgtcggccagctacgccgcgcccgtcaccgcccacc
gaccgctgtacgcccgccatccgacgaatatcagccgcagcacgataaacgtgcccagtcccgaccagatacccgccagcccccagccatacgccagcgacaaccagacaagcggcaaaa
agcccaccaacgcactcgccaccgtcgccgtccgcatgaacgcggcgtcgcccgcgcccagcagcaccccgtcaactgcgaaaacaattcccgcaaaaggcaattggactaccatgaacc
accacggcaccccgatcgcggcgagtaccgatcgatcgtcggtgaatagcccgggcagcaccgaggagcctagccctaacgccgctgccaaaattcccgccgccaacagcgaaaacgccg
tcacccgccatgccaccgccttagcgtgcccggcatcaccggcacccaacgcggcaccgaccagcgactgcgccgcaatcgctagcgaatcaagaaccagcgcaagaagaccccacaact
gcaacacgacctggtgggccgcgagcgcggcagcgccgaacctcgcggccaccgccgcagccgagacataacaaacttggaaggccagggtccgcacgatcaggtcccgcgccatcatca
gctgggcgcccagcacggcgcggtccggccgcagcgacacccgctcggccagtaacgcaccggcaaacagcagcgccgccagccactgccccaccagattggccaccgccgagccggtta
acccccagcggggcaaccccagccaaccgtaaaccagcagcgggcacagcagagccgacgacccgaagccggcgaccacataccgcagcggtcgcacggtgtcctgcacgccgcgcagcc
agccgttgccggcgagcgagaccaggatcgccggcgtgcccaggatcgcgatccgcagccacggcaaggccgccgcggtgatgccatcgccagaagcgatcgccgacaccagcggcgtcg
cggtggcttccaccacgacgacgaccaacgcgcccagacccaacgccaaccaggtcgcctgtacaccttcggtgaccgcggccacccggttgccggcaccgtaacgacgcgccgcgcgcg
ctgtggtgccgtaggacaaaaacgtcgcctgggaaccaaccaggccgagcaccagactgccgatagccagacccgccagcgatatcgcccccagccggcccaccacggcgatgtcgaaca
gcaggtacagcggctcggcggccagcacgcccagcgcgggcaacgccagctgcgcgatctgacggccgcccgcgcggtgccccacctggctcaacggcggctaaccaagcgccgcgcgca
acgacgccacagcgtcgtcgatcgagccggtggtcgtataccccgcggccagccggtgaccaccgccaccgaacccagaggcaaccgcggccaaattcacggtcttagcccgcatcgaca
ccgaccaccgatgcggttcgacctccttgaacaccgccgcgacctcggcttgttgcgtggtgcggacgatgtcgacgatgctttccacttcctccgagcgcgcagcgacccactcccggt
tgtcgacgacgacgtaaaccagcccgcggccaccgaccgcctcggacaccagctgcgccgaacccaacacccgcgatagcaacggcaaccaggtgaagggatggctgtccatcaaggtcc
tgctgacggtggcgttgtccacaccgatctctaccagccgcgccgccagccgatacccccgcacactggcccagcgaaacgaccccgtgtcggtcgccaacccggcgtagatgcagtgcg
cgacgcgcgggtctatcggtttcccccacgcgtcgaggatctcggcaaccatcgtcgtggtggaatccgccgacgggtcaatgaaattcgcggtgccgaacaggtcgttggaggcgtgat
ggtcgattaccaggagctcccgcccggaatcagttagatcgcccagagcaccgagccgatcaacactcggaatgtcaacagtcacaaccaaatcgacatcgcggcgcatcacctcagggc
ggaccagcagatggcagcccggcagcgaacgcagcgactcgggcagtgtcgccggcgcggcaaagctgacctctacccgcttgccgcacccgtccaacaccaatgccaatgccaatccgg
cgccgatggtgtcggcatcggggtggacgtggcagactaccccgaccctggcagcggccgacaacagcgcagcggcaccgacggcgtccacgcgggcccccgcgcgacgccgcccgtcga
ccagctcattccttgggtcgatcgtcgtcaccggtgtctcccccgcaagtgagcggtgcctccacagcctcgggtccgtcgctcgttctgatacccagtcccccgggagccggtgattgc
gccaccgacccgttatcacggtacgggtcggcctcccccgccggtttggcgcccacccggacccgcgccagatcggcatccgcggcgcgagcgcgggccagcaactcgtccatccggtgc
acactgtccgagatcgtgtcgagcgtgaacgtcaaggtgggagtgaaccgaacgccggtgcccgccccgaccttggtgcgcagcacccctttggcccgttccagcgcggcggccgcgccg
gcgcagttcggctcgtcgtgtagcgtgcgtcccatcaccgtgtagtacaccgtggcatcgtgcaagtcggcggtcaccttcgcatcggtgatggtcaccccggccaatccaggatccttg
atctcgtactcgatcgccgaggcgacgatcgcggcgatccgtttggccagccgccgcgccctagcagcatcagccatcaggcgcgttccttctggaccagctcgtaggactcgatgacgt
cgccctccttgatgtcggcgtaacccagtgtcaggccacactcgaagccgtcgcgcacctcggtcacgtcgtccttctcccggcgcagcgaagcgatcgaaaggttctcggcgaccacga
tgttgtcccgcaacagccgcgccttggcgttgcgccgcatcacacccgaggtgaccaggcagccggcgatgaggccgaccttcgaagaccggaacaacgcccggatctcagcccgaccca
gctggttttcctcgtagatcggcttgagcaggccacgcagcgcctgctcgatctcgtcgatcgcctggtagatgaccgagtagtagcggatctccacgccttcgcggctggccagctcgg
tcgccttgccttcggcgcgcacattgaaaccgatgatcaccgcatcggaagccgacgccaggttgacgttggtttcggtaatgccgccgacaccgcggtcgatcacccgcagcaccacct
cgtcgtccacctggatacccatcagggcctcttccagcgcctcgacggtaccggcgttgtcgcccttgaggatcaggttcagctggctggtttccttcagcgccgagtccaggtcctcca
ggctgatccgcttgcgtgagcgcgccgccagggcgttgcgcttgcgagcgctacgccggtcggcgatttggcgggcgatacggtcctcgtcgacgacgaggaagttgtcgccggcgccgg
gcaccgacgtgaagccaatgacctgcacaggccgcgacggcagcgcaacctcgacgtcttcgccgtgttcgtcgaccatgcggcgaacacggccataggcgtcgccggcgaccaccgagt
caccgacccgcagggtgccgcgctgcaccagcacggtagccactgggccgcgaccacggtccaagtgcgcctcgatcgccacaccctgggcttccatgtcggggtttgcccgcaggtcca
gcgcggcgtcggcggtcagcaacacggcctcctccagcgcctcgatattggtgccctgcttggccgagatgtcgacgaacatcgtgtcaccgccgaattcctctggcactaaaccatatt
cggtaagctgcccgcgaatcttggccgggtcggcaccctccttgtcgatcttgttgaccgccaccacgatcggcacgtcggcggcctgcgcgtggttgatggcctcgaccgtctgcggca
tcactccatcgtcagcggcgaccaccaaaatggcgatatcggtcgccttggcgccacgggcacgcatggcggtgaacgcctcgtggcccggggtgtcgataaaggtgatcagccgctggc
tgccgtccagatcgacggccacctggtaggcaccgatgtgctgggtgatgccgccggcctcggcctcgcggacgttggccttgcggatggtgtccaacagccgggtcttgccgtggtcga
cgtgacccatcaccgtcaccaccggcgggcgaacctgaaggtcctcctcgccgccctcgtcctcaccgtagctgaggtcgaaggattccagcagctcgcggtcttcgtcctccgggctga
cgacctgaacgttgtagttcatctcgctgcccagcaactccagcgtctcgtcgccgaccgactgggtggccgtcaccatctcgccgaggttgaacagcgcctgcaccagcgccgcggggt
tggcgtcgattttgtccgcgaagtcgctgagcgacgcgccgcgtgcgagccggatcgtttcgccgttgccgtgcggcaaccgcaccccgccgacgaccggagcctgcatcgagtcgtact
cctggcgcttctgccgcttggacttgcggccgcgccggggcgcaccacccgggcggccgaacgcgccggcggcaccgccacgctgcccgggacggccaccggacgcgggatgggccggtc
ggcgggttgcgccgacgagaacgggttgttgccgacgcgcggggtgcgaatccccggcttcggcaccgggcccggccgcgccccgggagccatgccggggtggggtgcctgagggctggg
cggcactgcggtcggaggctcgggtgcggcgggggtagttggggagacgattgccgccccgccggaatcggcggccttggcgggcgcggcagtcgccttgccgttgcctgcggccatgtc
gatcgcggcgtccagcgccttgtcaagggacttgtcggggcctttgccgggggacttggcggtgcctttcgccggggcaggtttgctgccaccgaacgattcacgcagccgacgggcaac
cggtgcttccaccgtcgacgatgctgatttgacgaattcgccctgctcgctcagccgggcgagaacttccttgctggttacaccgagttccttagccaactcgtgtacgcgggccttacc
tgctgccactacatctcctgtccatgaggcgacagtcgtgggccgcgcctcgggtttagctatgacgcattgtcatcgggacttcacggtgtgctcatgttctattgctacctgttctgt
tgcccggtggttcgagctcgcctagagactccaggtactcgaccactgcggatgtgtccggcgaaccggcgatgcgcagcgctcttgcgaaagcccgccgccgaatcgcttgttgcgcgc
actgccgtagcggatgcagccacgcaccccgccccggcaggctggtcgctgtatcaacgatcacggcgtagttgccgttcccggtcgacacagccaccactcgaagcagttcgacggcca
accctcgctttcggcacccgacacacgtccgcaccggtccgcggggattatccgggcgtcgatgcgccgaggccgaaggctcgcgctggatcacggctaagtgtagcgtcaccgggcaag
cccgattgcccggctatctgccgtgggataacgcacggcgctagcggtcgtgcgccataccgcggctgactccgggttcgggctgaccgggcgggggcggcggcgcatcgccgcgaatat
cgatacgccacccggtgagccgggcagccagccgggcgttctgcccttcctttccgattgccagcgacaattggaaatcgggcaccaccacgcgggcggcccgggcggtctggtcgatca
ccgacaccgacaccaccttggccggcgacaacgcgttggcgacaaaacgcgccggatcgtcgtcatagtcgatgatgtcgatcttctccccggacagctcgctcatcacgttgcggaccc
gttgccccatcggaccgatgcaagcacccttggcgttcaagccggcaacgttggaccgcacagcgatcttggagcggtggccggcctcccgggccaccgcgacgatctccaccgatccgt
cggcgatctcggggacttccagcgagaacagcttgcgcaccagattggggtgcgtgcgcgacagcgtaatcagcggctcgcgggcacctcgggttacaccaactacgtagcagcgcagcc
ggttgccatgttcatagctctcccccggtacctgctcagcggccgggatcacaccctcggaagccttggtctcggtgccaatccggacgacgaccagaccgcgggcgttggcccggctat
cgcgctggatcactcccgcaacgatctcgccctcgcgggtggagaactcgccgtaggtgcgctcgttctcggcgtcgcggaatcgctgcaacatcacttggcgtgccgtcgtggcggcga
tccggccgaagccctctggagtgtcgtcccactcgctgatgagattgccagcctcatcggtctcacgggcgatcacccgaacgacaccggttttccggtcgatctcgatgcgcgcatcgg
tctggtgaccttgggtgtgccggtaggcagtcaacagcgcggacttgatcgtttcgagcagttcattgaccgagataccccggtccacctcgatggcatgcagagcagccatgtcgatgt
tcatgctccggcctccgtcccgcgggccagccccatctcggaagactgggccagttccaactccgccggagccggtggcgaaaactcaacctggacaacagctttcacaatctcagcaag
cgggatctcacggactgcccagccccggtcttcccggatcaccaacgccaccgtgccagcacgcatctcgccgacccggccggtcagtcgcgatccgtctgacaacaccagctcaacctt
gcggcctcgagcacggcggaagtgcttttcgctggtcagcgggcgttccacaccgggagagctgacctcgagcaggtagcggccccggatcttgttcgcaccgtccaggccgtccagcaa
agccgatgccctgcgcgacaatgcggctatcgtatccaggtcgagaggggcgtcaccgtcggcgatcaccgctatccgcggcgggcgggcccgcgcatcgatgaccacgtcttcgatctc
gtagccggcgcacgcgaaatctgcaccgagtagctcgatcacctgcctctgcgaaggtagcccggtggtcacggcgagctcctcatcttgagttgtccggtcatctagcggaggcgccgc
cagggcggctcccagtgtcccgccggcacgcagcagccggcgtagctaccaacgatacgccaggaatcacgaatgacgccgtgatcacgccgttcaacgtctcgcctgccttcgtagcgg
cgtctttctgatggcaggatgttgctgtgcttagagcagcaccagtcatcaaccggctcacgaatcgacccatcagcaggcggggtgtgctggccggtggcgccgcgctggccgcactgg
gagtggtgtccgcctgcggcgagtccgcgcccaaggcacccgcggtcgaagagctgcgctcgccgttggaccaggcccgacacgacggtgcgctcgcagctgccgccgccacagccatcg
ggatcccgccgcaggttgccgccgcgctgaccgtcgtcgccactcagcgaacctcgcatgctcgagcgctggccaccgagatcgcccgggccgcgggcaagctggtatccgctacgagcg
aaaccagcagctccagtcccagcccaaccgatccggcggcaccgccaccagcggtgtccgacgtgatcgattcgctgcgcacgtcagcgggggaagccagtcgactagtggcgacgacat
cgggctaccgagcagggttgctcgcctccattgccgcgtcctgcaccgcctcctatacggttgcgctcgtgccttcaggcccgtcgatatgacctcgtccgaacccgcccacggtgccac
accgaagaggtccccctccgaggggagcgccgacaacgcggcgctgtgcgatgcgcttgccgtcgaacacgccaccatttacggctacggcatcgtctccgcgctctcgccccctggtgt
caacttcttggtggcggacgcgttgaagcagcaccgccaccgccgagacgacgtgatcgtgatgctgtccgcgcgcggagtcaccgccccgatcgctgccgccggttaccagctgcccat
gcaggtcagcagcgcggccgacgcggcacgactagcagtgcggatggagaacgacggggcaacggcctggcgggcggttgtcgagcatgccgagacggccgatgaccgggtgttcgcttc
gacggctctgaccgagagcgcggtgatggccacccgctggaacagggtgctgggcgcctggcccatcaccgcggcctttccgggcggggacgaatagctacccggtgacggccgctgcga
tatcggtggccagcgaggcgccggcaaccagctcgcgagtctgaccgctgaaccggtcgcgcagctcgaccacgccgtccgcccagccgcgccccacgacaacgatccagggcataccca
acagctcggcatctttgaacttgacgccgggcgatgcctggcggtcgtccagcaacacctcaacccccagccgatccagatcggcggccagcgcggtcgccccggcgcgagcctgcgcgt
ccttgttcgcgatcaccaggtgaacatcgaacggcgcgaccgtcgacggccagcgaaggcccagctcgtcgtggtgctgctcggcaacgacggcaaccaaccgagacacaccgatgccgt
aggaacccatggtcaaccgcacaggcttgccatcctcgccgagcacgtcggcggtgaaggcgtcggtgtatttgctccccagctggaagatgtgcccaatttcgataccgcgcgccatga
ccagcggaccggcgccgtcgggagatggatcgccttcgcgcacctcggcggcctcaatggtgccgtctgcggtgaagtcgcggccggccaccaaaccgacaacatggcggccgggttggt
ccgccccggtgatccagctggtgccgtcgactatccgcgggtcgacgagatagcggacattgttctcccgcaacgcctttggcccgatataacccttaaccaggaacgggtgcttggcga
aatcatcgtcgtcgagcaacgcgtagtcagccggttccagcgctgcgcccaaccttttgtcatcgacctcacggtcgccgggcacgccgattgccagcagttcggtgtcccctcccggct
gtcggactttgattaagacgttcttcagggtgtccgcggcggtcaccgtgcggccgagatcggcctcgttggcccaggccaccaggctggcgatggttggggtgtcgccggtgtcgtgga
ccaccgcctcgggcagcccatcgatgggcagggtgtccgggcgggcggtgacaaccgcctcgacgttggccgcataacccgactcgaggcaccggacaaatgcgtcctccccggacggac
tctcagccaagaactcttcggacgcactgccgcccatcgccccggacactgccgaaacgatgacatagcgcacctgaagtcggtcaaatatgcgctggtaggcctcccggtgagcgtggt
aggccgccttcagcccggcggcgtcgatgtcaaaggagtaggagtccttcatgacgaactcccgagcgcgcaggatgccggcccgcggccgcgcctcgtcgcggtacttggtctggattt
ggtacagcgtgagcgggaagtccttgtaggagctgtactcgcccttcacggtcagggtgaacagctcttcgtgggtggggcccagcaggtagtcgttgccgcggcggtccttgagccgaa
acacgctgtcgccgtattgggtccaccggttggtcgtctcgtacggtgcccgcggcagcagggcaggaaataggatctcctgtccaccgatggcgttcatctcgtcgcggatgacccgtt
ctatgttgcgcagcactcgcaggccgagcggtaaccagctgtacagcccgggcgcgacgggccggatgtagccggcccggatcagcagtttgtggctggccacttcggcgtcggcgggat
cgtcgcgcagggtgcgcaagaacaactcggacatccgggtgatcacaggcggcaagcctaattcgccgagcagacgcaaaagcgcccaggtctgcccgaaaaggggagcttttatgactg
ctcggcgggaagggttacagctcgccggcgtcgatcgcttccttgacctcctgcgcatgggcaacctgctgcggcgtatacccgataaacagcgccataccgccgacgatgatggccgct
ccggccacccacagcaggccgtaggtgtaggcgtggtcaagcgcggccaactgcacgtcgttcatgaacttcaccggaccggtggtaccgcccaggtacagcgtgcgcgacgtgatcaca
gcctggatgacggcgagcaccagcggaccgcccaggctctgcagcatcagcgcaattgccgataccggaccgatctggtcgaagccgacgccagcgatcgccgacagagtcagcgggacg
acggccatgccgatgccaatcccgccgacgacgatcggcatgaccaggttggggaagtagggcacaccacggtgcatgaaaaatgagccgtacagcatggcgccgaatagcagatatccg
ccgccgatggtcaacacccgtggcgaaaaccgggacaccagctgcgaggacacacctaggccgattcccatcgcgatgacgaacgggatgaaacctacgcccgcgcgtagcgcgctgtag
cccaagatgtcctgcacgtacaggccgatgcagacggtcaggctgaacatgacgccgccggccaacaggatcgcgctgaacgtgaccaaccggttgcggtcgcggaacaagtggaacggc
acgacggggttctcggcagtgcgctccacgatgacaaacgcgacagcggccgccaaggccaccaggcccgaaccgatggtaatgcctgacatccagcccttttcaggaccgatcgagaag
gcgaaaaccgccgcggtgcatgccagcgtggccagtatggccccggtggcgtcgagcttcatccgttctttgttggtttcccgtagggcggtgcgggccaggtagatcatcaccagcccg
atcggcacgttcaccaggaacgcccaccgccatgacacctcggtcagtgctccgccgaccaccagccccatcaccgacccgatcgcggtcatcgcggcgaacaccgccgtcgcggcgttg
cgggcaggtcccttggggaacgtggtcgccaccagcgccagaccggtcggagatgcgatggccgaccccacaccctgggacaaccgggcgatcaccaacgtcgcctcgtcccaggcgacc
gcgcacagcaccgacgagatggtgaatagcgcaacgccaacaatgaaggtgcgtttgcgcccgatggtgtcgccaagccggccgccgagcagcatcagcccgccgaaggtcagcacgtag
gcggtgatcacccagctgcggccggcatcagacaagctcagctcgttttgaatcttaggtagcgcgacgatggcgacggtgctgtccatggtcgccagcagctgcatcccgccgatagca
ataaccgcagcgataaagctgcgcgagggcagccaagtcgggtagtacctgctggggcgctctgaagcggtctcctccgagcgcggcgggcgcatcggggccggacggtgtgggcgtccg
gctgtccagttacggaccgcccgctctgtgtcgttgagagccgtcat
