# Supplementary material for: Structure and variation of CRISPR and CRISPR-flanking regions in deleted-direct repeat region Mycobacterium tuberculosis complex strains
Source: BMC Genomics. 2017 Feb 15;18:168. doi: 10.1186/s12864-017-3560-6 (PMC5310062; doi:10.1186/s12864-017-3560-6)
Supplement: Additional file 3: — Sequences S1–S6. (ZIP 66 kb) [file 12864_2017_3560_MOESM3_ESM.zip › Additional file 3 Sequence S4 DRplus_corrVsContig_B_1114-11.txt]

>SS_DRplus_1114-11_corrVsContig_B|SS_DRplus_1114-11_from-LF-ReseqOnH37Rv_correctedVsContigB|||.|
tcagcggctggtcgcgcgccagtcgcgcagcacttcctcgacgtgctcacccacccggtgccgcgccgtttcccggtcgacacccgacatcagcagttcgtcgaacgaagtgtcgatatg
ccgcaccgacgccgcgacggccagcctcaccgcttcgggatcgagcgcccgtccggccgcgctacgtccgatcctgccgctgccgcgggtggccgcgtggcgggcgatcgcctcggcccg
gccggccgggcagttcgggaacagcgtgcgaatcgcggcgccgaattcggcttgcagacgcaggtcctcgttggcccgtcgcgcctcgtcgcgctcccggcggcgggcgcgcacctccgc
atcggcgaggcactcgttttcggcgcgctccagcgcctccgcctcgaccaggatgccctgacgctcgtatcgcttacgcgcccggctccaccgcaccaccaccgccgaaagccggctcgc
ccgcttggcccggcgggtaagcgcggcgtccccggacggcaagaagaccagatggccaaggtccgcgcagtccaggcacaacggccccgcgtcctcaaggaacatcaggtcaccgctgcc
gccacacgacgcgcatgaccagtcgttgaccggcatgatcacgaccaaatcggggcgccggctctgccgcgcgaccgcacgctccgagagctccggtgacacccaatgcgtgcgatacgc
gcgctcgatggcgtcctcgccggtgacgctgaaccgcagccgacggcggtcccgagtgcgagcgacgtaatcggtctccgacgggttgagcccccggtcgcgggcccagcgccgcaacgc
ggccatcacggcggtgatcttgctgaggttggcctgtacgacttgctccagcgagtcgacgcggccctgccgccactggtcgacatgcgagggcgccagccagcccaggccgagcagcac
atcgatcgcgctgacgaaccgctgtcgggccagcgccgcctgcgccgcccgggccacccgctgctccagaggttgacgtgccatgacctgcccgagcctagtcggactgcgcaccgaggc
cgcggaactgagttactccgaccagccggacgcgctcggagtggcgatgcgcgaacgtcgggaacaacagaacctcgttcggccgccacggagaaacgcttctcgccgcatcaacaccga
tcagacgtcgacgaagtacgtctacattacgtacatgcccgagactctgactggtcgcctcaacttccgcctgtctcctgaacaggagcaggcccttcgccacgccgccgcgctcaccgg
ccagagcctgtcggggttcgtattgtccgccgcggtcgaccacgcccacgatctcttggcccgggccaaccggatcgagctgtccgaggccgctttccgccgcttcgtcgccgcgctcga
cgagcccgacgaggcggctcccgaattggtgcgcctcgccagacggaagagccgcattcccccccattgagcacccccgcgctcggccccgtcgagctgttggacccggaccggcacgac
acggcgcgcttctccagcgatgttgaggttctcgaccactggctgcgccgagtcgcgcccgtcgcggctgccgccggcacggccgctacgtgggtgctctgtcgaggccggcgggtagtt
gggttctacgcgctcgccatggggagcatcgagcggatccgggtgccatcgcggccgggccggggccaacccgacccgacccgatcccagtgctcgtcctcgctcgcctggcgctcgacc
ggcaggagcaaggcaccggtctcggtggcgatcttctcctcgatgccctcatccgatccgtggccggtgcccggcactacggcgcccgcgccctggtcgtcgacgccatcgacgaccgcg
ccgccgagttctacggtcaccacggcttcttgcccctcgagggtcgacgcctctaccggcggatcagcgacatcgcgcgggcgctgggagtatgaagcgctatcgtcgcttggcgacgtg
ctgccgatcgatcgcctcgaatggcctcgttgttgttgtcgtcggtgatggggagggacaacggcaagattttggatccggtggtggccaccacggggatgggccgctcgacggcgcggc
agatgttgaccggcccgaggttgccgggcccggccgagcaggtcgacgggcgtagccttcggcctcggggcttcagcgacgaagccagggcgctgctggagcacgtgtgggccttgatgg
gcatgccgtgcggcaagtacctggtggtcatgcatgacctgtggttgccgctgttgaccgctgccggtgatcttgacaagccgctcgtcaccgaggcgtcggtggccgagttgaaggcga
cagccctaccaggggcgaatcgcatgccgcactgggccgcagggacactccctgatggctttccagcccgggcggtgaggacgcgcacgtgaaaaccaacccccggtacggcccggcgtt
ctactcagtgatgacggtgttgttcctggcgctgttcgtgctaaatgtgtgcacccacggctcgacgctgggcctgatcagtaccggaggcctcgccgtgttgatgggctacatcggcta
ccggggctggtccggcaagcgccatatcaaccggcaatagcgatcatcgaccggttccggcacacctgaccagcgccgtcgtcggccgccaaccccacggctcgtgtgccagccgacggt
caccgtgtcgcggcggcgggacacgaggaaactgcccaccagccacacctacttcgcgctcacttttaagtgaggcacttcggcatcgaaggcggataagaccaagatcctggatcgggt
ggtgtccaccaccgggatgggtcgttcgacggcccggcggatgctgaccggcccggggctgccggagccggccgagcaggtcgacgggcgcaggctgcgggcgcggggcttcagtgacga
cgccagggcgcttttagagcacgtgtgggccttgatgggcatgccgtgcggcaagtacctggtggtgatgctcgagctgtggctgccgcttgtggccgccgccggtgatcttgacaagcc
gttcgccaccgaagcggcggtggcggagttgaaggcgatgagcgcggccaccgtggaccgctacctcaaacccgcccgcgagcggatgcgcatcaaaggcatctcgacaaccaaaccctc
accattgctgcgtaattcgatcaccatccacacctgttcggatgaggcgcccaaggtcccgggggtgatcgaggccgacactgtggcgcactgcggcccgagtctaatcggcgagttcgc
ccgcaccctgacgatgactgatctggtgaccggctggaccgagaacgcctcgatccgcaacaacgcggccaagtggatcctcgagggcatcaaggagtgccagcagcggttcccattccc
gatgacggttttcgattcggactgcgggggcgagttcatcaatcacgacgtcgccggctggctgcaggcccgcgacatcgcccagactcgctcgcggccgtaccagaagaacgaccaggc
ccatgtcgagtccaagaacaatcatgtggtgcgcaaacacgcgttctactggcgctatgacaccggcgaagagctggagctgctcaaccggctatggccgttggtgtcgctgcggtgcaa
cttcttcaccccgaccaaaaagcccgtcggctacaccagcaccgtcaacggtcgccgcaagcgcatctatgacaagccggccaccccatggcagcgcctgcaggcatcgggcgtccttga
tgcacagcaactctcgaccgtggccgcccgaatcgaaggcttcaacccggccgatctgacccgccagatcaacgcgatccaaatgcagctgctcgacctggccaagaccaagaccgaggc
cctggccaccgcccgccacatcgacctgcaatcattgcaaccgtcaatcaaccgattggccaaggcgaagtaatgcaagccccccacgcgctcactatgcgtgaggcaccagccacgctt
cgcgctcacttctacgtgaggcacctcggatgctgttgcgaatcctgttgggccgccccagtttaaagtggatgagcttggtagaggcgcttacgtgtacgttgggaaagacgcaacagt
ggtcctaaacaaagatggccaagtggtaaccgcctgggcgaacagccgggctggatggagaaatccgtgagcaacgttctcgatgctatttcaacggagcaccgtcccgtgatcgagcaa
gaattagagaatcgtaatcccgctctcttcgacgagcttcggcgcacagagaagccaaccaacgaacagagcgacgctgttatcgacgtgctttccgacgccttgatgaagacctttgga
cctgattgggttccgaatgattatgggttgaaaatcgaacgagcaattgacgcatacttagagacgtggccgatataccgataatcgcttgacaccaactattgccagcaccaggcgcct
accgtgcatcgggagcgcggccgggctggtattcgcgtgggactcaaggagcttaggcaggaacgcacatgacgtacgcagccagggacgatacgacgctccccaaactgctcgcacaga
tgcggtgggtggtgctggtggacaagcgtcagctcgcggtgctgctgctagagaacgagggaccggtcgcttccgcgacggatgaaccgccccggtgagtccggagactctctgatctga
gacctcagccggcggctggtctctggcgttgagcgtagtaggcagcctcgagttcgaccggcgggacgtcgccgcagtactggtagaggcggcgatggttgaaccagtcgacccagcgcg
cggtggccaactcgacatcctcgatggaccgccagggcttgccgggtttgatcagctcggtcttgtataggccgttgatcgtctcggctagtgcattgtcataggagcttccgaccgctc
cgaccgacggttggatgcctgcctcggcgagccgctcgctgaaccggatcgatgtgtactgagatcccctatccgtatggtggataacgtctttcaggtcgagtacgccttcttgttggc
gggtccagatggcttgctcgatcgcgtcgaggaccatggaggtggccatcgtggaagcgacccgccagcccaggatcctgcgagcgtaggcgtcggtgacaaaggccacgtaggcgaacc
ctgcccaggtcgacacataggtgaggtctgctacccacagccggttaggtgctggtggtccgaagcggcgctggacgagatcggcgggacgggctgtggccggatcagcgatcgtggtcc
tgcgggctttgccgcgggtggtcccggacaggccgagtttggtcatcagccgttcgacggtgcatctggccacctcgatgccctcacggttcagggttagccacactttgcgggcaccgt
aaacaccgtagttggcggcgtggacgcggctgatgtgctccttgagttcgccatcgcgcagctcgcggcggctgggctcccggttgatgtggtcgtagtaggtcgatggggcgatcggca
cacccagctcggtcagctgtgtgcagatcgactcgacaccccaccgcaaaccatcggggccctcgcggtggccctgatgatcggcgatgaaccgggtaattagcgtgctggccggtcgag
ctcggccgcgaagaaagccgacgcggtctttaaaatcgcgttcgcccttcgcaattcggcgttgtcccgccgcaagcgcttcagctcagcggattcttcggtcgtggtcccgggccgtgc
gccggcatcgacctgcgcctggcgcacccacttacgcaccgtctccgcgcagccaacaccaagtagacgggcgacctcactgatcgctgcccactccgaatcgtgctgaccgcggatctc
tgcgaccatccgcaccgcccgctcacgcagctccggcgggtacctcctcgatgaaccacctgacatgaccccatcctttccaagaactggagtctccggacatgccggggcggttcattc
aggtcggccgtgccatcgaggaagctgccaagctgggcagcgggaagaaagccgatcttcttcgccagcttcttctgcatacttgagccgtcggaccgaacgctgtgcaggggcttggga
accaggtaatcgggccccacatagggcagcagatcggtcaaccgcagcgtcgagcacgcaacgagttcgccaagcagctgctggccacccatccgtagcgcttcaacgcaaagcgcagag
tagagggtgtccgcggggcagctaatcgtggacgactcgaggccgtggtcgccgaagtgtgtgcggtcgaagtcgaacctaaacagccgcgagttcatggtttagcttctccagcagaga
accgtcgagggcgccgactgcggcgcgggctttcaggttgctgaacttgacctgcccgtagccacgggttccgctgccgccgaggtagtcgagttcgagcaacttcaggccgcgcgcgat
ggcgttgaagtcctcgatgatctcatcggaggaaggcagagacgccttctgttcctcgccgggggtgccgaaggagacctcgtagacaagtgagaacgcgaactcgctgccggggatcac
gcgttccatctggcgaaggtttgcctttgcggtcacccggttgatggcgttctcgaatttcacctcggtgagagtcttagcgccgcgggcttcgaggtcgtctttgttggtgagcttcgt
gtcgcggaagacgagtcggcccgtcatgtactcctcggtgtcgccgaaaagccgacggatatgggcgtggtcctcattcggcttcctgtaaaacgtttctgtgtcggcgccgtattggcg
ggacagcaaggtgcggaccttgcccttcaggctggtacccggaatcatcggcagcctgctcagcggatcacgaacgacaggcttgtcgaccgcgccgatggcggagaagccatcgccggc
cccgatctgcaggcccgtcaggacggtcagtgtcccggttatctcgatcttggcgtagctcgtagtcattgggttgtctcacttgtccttcggatcgaggtacttcttgtatgcggctag
ggcttccatgtaccggcagaatcgcagcagcccgtcgcggctatcgcctatcccttccagcgcttctaggagtttcgcgtttcggacgaatgtcttaaccgcgtcttcacgcccggactg
gtagacgaaccggacccgcaggtactggaccttctccttcagctgacgcgggagcgtggggttggcgctctgctgcgcctcgtcgaagagctgtgcggtcaggctgagtagcacccgcag
ctgggttgtggtcagctcgaagccgttctttttctttggcaggccgcgaattacttcggcctgtttcacatagtcgtcttggatgacgctcattcggactcctccttgcgagtgcgatag
atgtagaggtgcagcgcggtcttgagttgcttggcgtctgtcggatcttggaaccattggtgtagccggttagcaaactgctgaaaaggcgctgtgtcaccggtggggttacgcatgcgc
gtgaggaagtacacccatctggcctttgtgattcgatcgtcgcgttcggcgagtagttcgagcagcttgtagatgaaggccatgccgcgttcttcgttgccactgaaatagtcggcgatg
tgccggtacttctcctcgatcaccttgctgagcagctcatcccagccgaaggtgaactcgcgatcgaagagtgcaaccccgttcttgccgggcagcgacttcgccgcgtcttcgagatct
ccgacttcgcgggccatcacggagatggggtacttgtcggggaacatgccgatgccagccgacacggtgagtttgccctgggtgaattcgtggaaccgctcccgaagctcgatcccgaac
tcgatgacgtcgtcccacgcgcccacgacgaagacgtcatcgccaccggagtagatgatcgtggcctcgcggggccgcgccgggtcatcgccggtgatcgggcgcagtttcgggcgtgcc
aacacgtagttgatgtgctgccggaagaacaacgacagcatccgggagaacgcggccgtgcggctaatcgtgttgaacttgccgttgccttgctccatgaagccgtgcgtgaatgcctgg
cccaggttatcgacgtcaaggcgcagaaccccgaggcgcgcgattccgctcgcacgcttcacgtagtcaccgaactccatctgtgcgacgtagtcgcccacccagagcccggtgcccaaa
cactcgccggcgaagaacttgttcttcgcgtaccgccttcgggtttggggttgctggagtgccttatcggcgtcggctcggctacagaacgtgagtgtggcgccgaacggcaggggcaga
cctttggtggcgccgtcagagatgagtaggaagcggcgagactcggattgaatctgcgaagacgcagcggtcagcgcttggcacaggctgcactttggctcgtcgtcggcgctgaccgtg
cggttgaccgtgtggcacacgctgcattcccggtcacctttctgaccgtcgtgatcgcgcgagttgagttcccgcagttggtcagcgctgtatcgggcgagcttcttcgcggaaagttgc
tcgctcaactcacggtagagcccgctgtagcggagggcgcggttacttgcctggctcgcactctcgttcggccgacgcatcaggtcgttcgcggcaagcggtacgctgcccgtggcgatg
aagagccgggttgcgaagttttccagcagccagtcgttggcctcacgctcgaactgttcgacggatttccgcgcggactccgtgttgggcagcagcaggtacgcgtgcccgccgccggag
tagttgagattcgcgcggctgagacccacccgcgcaagtagctcgtcgatgagatgctcggtcagcatctccaggtagaagctgcgggcacgcagcatcttcgcggcacccgaggaatgg
atcgtgtagatgaagtcctggatgcctgagacgtcgaaagttgtgagcaggaaggctttttcgttgtagaaggtgtcctgcttgtcgaacagcgctgacttgaagtcgctttgtccggtg
gcttgtaggtagtgccagatgcaggcgccgagcgcacccgtcagcttcaggtggtcgaagagtgagacgtcgacgacctcggacgcgtcggtcgaggacggcacgaacgacagcgtcgcc
tcgaggacgttgaggaggctggcgaggtaggtgtcggaacgttcgaggtcgaccagaatggctttaagtttgttgacgatggcggcgtagcggtccttgtcgaattcgatccggcgtggc
gacggtatattgatcggcttgcggtcgtcgagcatctccggggcaaatgccagattcgctgtgccggagccgaatcggttgaacatcgaatacaggggcgtgtccggatcccaagtgctc
gcaccatggccgtcgtcggagtcggccttgcggcggtcggttccggccgcgatrwtgtmggcgatgtaggccggcgcatcggcggcaaggcggccattctcggccgccgtacgcagcgca
gaactgtggtgatagctgatcgcgtcgagaatgcggcggtcggagaccccaatgtcagcctcatccacctcgtcggtgaactgcgacggattgcggctgtcgcgcaaccacaccttcttc
ataaaagcgcggccaatcgcactgtgcctgcccgggtagccgagcgccgcgcgctggaccggtttgccaatgtcgtgcaagaggcagccgattatggcctcgatgagttgcgggttcatg
gcttcggtacgcatttttccctcggtgccagtggctggacccggatcgcgcccatccccatggatgcctttattccgcatcccgagaactccccgaaccacaacagcgccgcgatatagc
tcgcaaaagtatccacaccgcggacggtgaacgtggccgagccggtgaagccgggaacacgcgccgcgcccaccgcgaacggggccgacgccacccggaacgcggagaggcgaaccgact
gaccgaattcggcgatgaggccaggatcgggctcttcgccgtcgacaattgcaccgtacttctgcgcgagactctgaaacacgagccgcggatccggccagaacacgtactcgccggatt
gcttgaatgcggtaggcgtcaggaactcgacccggaacttgcgcgtctcgggccgcgcgtagaaaatgcgcgcgaattgacttagcgggttctgctccagcgatcgcgacgtgacctgtg
tcgctatcccgctcgcacggagccgaaaacccgcaaacgccgcgtcgttgataggtccgacgatctgctgccgcgcctcgttcgtcagcgtgctgatcttccactccaaagatgtggtcg
agcgggccagcgcgtactgactgtacgggttcaccggcacggtgtggagggtctgcacataatcggccgggatcgactccatgaggacgccatgaagatgcggccccagggtcgccaccc
tcgcgcgttcgagcggggcatcaacctctagagtcagcgtcaatcgcgacaagtgttccgtcatccggcgatctcctcggtgagaaaagcccaccagaataagcgttggtgaaatccagg
tcaagcctgattccgccgcactcgcgcgatgtcggcctcggggctggccactccgacgtagcagatccgtccttctgatgccgcctcggcgagcagccaagggatggcttcctaacgagc
cggggttgtagcggtgggcgccggccgcgcggaggatggcgccgccaatgctgctgttgcccgcgccgtcaattgacgccagcagggaccgaaccgacagcagatcactcgcagcgccga
ctgggcgtacagctcagacccaagcgatgccgcccagtcaacccacggcctcgcggacccgggcggcgacctcggccagcgcggcctcgtcgtgcaccggcgccgccaacgtcggcgtca
ccggcagctgcacccagctggtgcaaccgccgtactcgggcctacgcgccagccggaccggctcggccagcgggatcgcgcagaccaccaagacggccagtttgtgcttgggccgaaagt
cgagccggtcggcgcgcaccgactcggcggtccagatgtgcagatcctcgatggcgtccagaccctctggccggttaaccggcagtgcggcaacaactttcgctgcggcccgcagtagca
cacactcgtcggtgctgtcggcggccgccgggcccagcaggtcgcggtgctcggggcgaacccgctcggcgtggctgtgcgcgaccgtcgggaacaacaagaactcgtgggccgccacct
cgaagcgcttctcgccgatcccgcccttacgcagcagcaccgtctgccggccgtccagcagcgcgtgcaccgccgcgctccactccttcagcgctggcgtcaccacgatcccgcgagccg
gaccgatgtccgaatgacgccagcaccgcagggttccgaggggacgccgatcatctccgagacgttttgccccgggcagttccattggtcctgctgaatcaggccggtcatccagtgcat
ccaatagtgatgacagtactcgtgtcttgctcaccaccacagccggattcgtgcccaactgctctcatctagtcgattcagccgcgtccagccgcaaccgtgccagcggaacggcacgat
cgccggcaggttgatcaggaccgcagcaccgccagcgcgttctccacttcgcggcggtgccgttcgtcgcaggcggcccaccgctgctcgtcggcgtcgaggtcagtgaggaacgcaaat
cgcttccgaacgcgagcttcccaggcagccatagcgacaggacgggtcagcacgccgatcgagtcgggctggaagtcgtgctcgctgcgggcggcgaggacgtcttcgacgcgtagtggc
cgggtgccgcgccggtcatcgacgacatcaccccacaccttgagcacccacagccgccgcacgagcggttcgtcaatcgttcgcgaggcgaagtggttcaggtcgtacaggtcccgtgcc
agcgcaacgcggcggtaccgcgcgagtttctctgcgcaggcttccgcttctgccacgaccggcagtgtcggcagcccaaaaccgtaagccttatggatcggcaactggatgaatgcgagc
agctcagacggcaaagccaacggccgccgtgcgaactcgacgctggcgacgatccggggctcgcccaattccgtgtgccgcacccgcaactgccaatgccggccgtcgcctcgtgtgctc
tgcacgccgaattcgaagccgccgacacgggcgccgtcgatcagctcgcacacctccagcacgacctcatcgtcgggcgcgctgaagtccagatcagtggagaaccgcccgacgttgccc
agccggcacttccgtaagctggtaccgcctttgaacaccaggcggttatcgccgaactggacggtctgcgacagcaggtacagcaggtggtcctgggcgacgtcgagcagagcggcgtcg
tatgcctcggcccgaccaagagcgtgacgcgcaacgagcgcacgggtcagaccggccacagtcacgccttgccgatcacgcgcagcagcggtacgacgagctcgtcgacaagctgatact
cgggagcccagacactctcgccacggtcgcggctgtgcgcggtggtgaatcgagtcaccggcatcacttcggtgtgccgcttggccagcagcgcctggcctcgtgccggttcaccgcccg
agtccagcaggtagcttgcacgctgccaggccgatgtcggccggcccgacagtagacgctccaggcgctcgtcactgcagtcggcgacgaggtcgtcaaggtgggggacaaggtcggccc
acggcccgaacgaggccgggcgcgtggcgatttgcacaagtaatgcttctggtcctagcgccggtaacccggtcgcccacgcgacgaggtcgagccgccgccggaccagcaacgcgggac
gcggagccagcagtgcggtgtccgccgcgttccaggggatgcgcacgacggacacatacgatgctaggccgtcgggcagccttttggccggcggcagccagatcgggatgcggccgtcgg
gttggcggtccaggtatccgaggtgccacgctgcggatgcaccggccagcatgaagcccgcgttctggtcacgggccagccacgagcgcagcggtagatacgggtccgagatggcggcct
cgccggggggaatgaatgcccaggtgcctttcaccggcagttggaccagccacccaatgcggcgcagttcgcggatggcggagtcggggtcgcgtccacacccagcctctgtaagccgtt
gcgtcagatcctctttcgtgacgactacgggccgatcgcgagcgaggccggacaccacccgtgacgcccacgtggggatgcgccgatcggcgccggctgggctcaccaccgaacttgaat
tcacaccggaaactatactatatctgtacgcaacaatgttcaaactcaagaaatcacttgatttaggaacgggcttcggtcagtgacagtacgaaacccgttccaaactcaggtgccctg
tacgggctggcggcgatgcggtgcaacggcgagagacaaaacgcgcttcgcggacgaccggccgacgcgccggagagtcgccaagaacgtcacccctgaaatcaagtgggaccaggatgc
actgacgcgttgctcggaccagtcacccaggcgatgcgcctcggctcaaaaactcaacccacggcctcgcggacccgggcggcgacctcggccagcgcggcctcgtcgtgcaccggcgcc
gccaacgtcggcgtcaccggcagctgcacccagctggtgcaaccgccgtactcgggcctacgcgccagccggaccggctcggccagcgggatcgcgcagaccaccagcacggccagccga
tgcttgggccgaaagtcgagccggtcggcgcgcaccgactcggcggtccagatgtgcagatcctcgatggcgtccagaccctctggccggttaaccggcagtgcggcaacaactttcgct
gcggcccgcagtagcacacactcgtcggtgctgtcggcggccgccgggcccagcaggtcgcggtgctcggggcgaacccgctcggcgtggctgtgcgcgaccgtcgggaacaacaagaac
tcgtgggccgccacctcgaagcgcttctcgccgatcccgcccttacgcagcagcaccgtctgccggccgtccagcagcgcgtgcaccgccgcgctccactccttcagcgctggcgtcacc
gcgatcccgcgagccgggcagccacgtcgggtcggcgcaacggcgggacggtcttcggcggctgccgccggggcggcagggcgtccagcaaccgcgtcgtcgtcgcggtcacctcggcga
cggcggcctcaaacgcctcggcggtggccgccgacgggtgcgtgatgccactgaccttgcgcacatactggcgcgccgccgccgcgatctcgacgggcgtggccgggggttgcagcccgc
gcagttcggtgatgttgcggcacatgccctcaacgataggcgcggctaccagacggtgaccggtcgtgggtgccgatgactgcgtagccgccggtccttggtcaccagccgccagccgtg
ttcgatcgcggtggcgtagatcaaccggtcggccggatcgccggggaacgacgagggcagcgccaccgccgtggcggcgaccgagggcgtgataccgacggtgcgaacgtgctcggccag
ctgctgaagccaggacagcaccggaatcgccagttggatgcgttcctgttcggcaagccaagccagctcgaaccacgaaatcgcggcgacggcgagctcgtcggcgtgttcgatggcctg
gctcgccgccatgctgagacgctgcggctcggccgaccaccagtaggccacatgcgagtcgagcagcaccgtcgtcatgaaacgttccacgaaaccccggtggtgaagagttcgtcgtca
tccacggccgccatcgccacacccgagaatcgacccttcagcgcgtgcggccccgtcgctgccaccagccgggccacggtgcggccgtgtttggtgatctcgatctcctcgccctgggcc
acttcatcaagcaaggagaggatcttcgccttcacctccgtagcggtcatttttctggtcattaggacagtctaacggtcctgttacggtgatcgaatgaccgacgacatcctgctgatc
gacaccgacgaacgggtgcgaaccctcaccctcaaccggccgcagtcccgcaacgcgctctcggcggcgctacgggatcggtttttcgcggcgttggccgacgccgaggccgacgacgac
atcgacgtcgtcatcctcaccggcgccgatccggtgttctgcgccggactggacctcaaggagctggccgggcagaccgcgctgccggacatctcaccgcggtggccggccatgaccaag
ccggtgatcggcgcgatcaacggcgccgcggtcaccggcgggctcgaactggcgctgtactgcgacatcctgatcgcctccgagcacgcccgcttcgccgacacccacgcccgggtgggc
ctgctgcccacctggggactcagcgtgcgcttgccgcaaaaggtcggcatcggcctggcccggcggatgagcctgaccggctactacctgtccgcgaccgacgcgttgcgggccggcctg
gtcaccgaggtggtggcccacgaccagctgctgcccaccgcccgccgggtggcggcgtcgatcgtcggcaacaaccagaacgcggtgcgggcattgctggcgtcctaccaccgcatcgac
gagtctcagaccgccgccgggctgtggctggaagcctgcgcggccaagcaatttcgcactagcggcgataccatcgccgccaaccgcgaagccgtgctgcagcgcggccgcgcgcaggtg
cgttagcggcgatcgcaagcgcggcgaagccgggtgctgggggtacctcccgcgtgcgggggacgggtcgccgccatcagcccttcagcgaagccgggtctcggtgcggctgttgaagag
gcgcacctcctgcgagtgcggcacgatcgccaacgactcacccacccgcaccgcggtacgccggtcggtgcggaacacgatgcgcggtgcgcgtgacgaccagccccgctggtcgaccgg
cgttgcgtagacgaaggattcgaagccgagctcctccaccaactcgacgtgcacggtcaacgatcccggggtgccgatcgatgccacgtcccaggactccggccgcacgccgaccagcac
ccgctcggccgccgggtccggaaccggtatcgccaaatccggtgcccgcaccacaccgtgggcgacggcggcgtcgatgaggttcatcgccggcgcgccgatgaacgtggcgacaaacgt
gttgaccgggtcgtcatacagcgccctcggcgtgtcaacctgttgcagcacaccgtctttgagcaccgccacccggtcgcccatcgtcatcgcctccacctgatcgtgggtgacgtagac
ggtggtggtgcccaaccgacgctgcaatccggagatctgtgagcgggtgctcacccgcagcttggcgtccagattcgacagcggctcgtccatgcagaacacccggggccggcgcacgat
cgcccggcccatcgccacccgctgccgctgcccgccggagagcttggcgggcttgcggtccagcagatccgtcagctccagcatgtcggcgacttccagcacccgccggcgggtgtccgc
gcgcgacatcccggcgtttcgcagcgcgaaccccatgttggcggccaccgtcatgttcgggtacagcgcgtagttctggaacaccatcgccacgtcacgcgcccgcggcggcagatgcgt
cacatccacgtcgccgatgctgatgcgcccgctctcaatgggttccagcccggccagcacgcgcagcgtggtggacttgccgcaaccggacggaccgaccagaaccagaaactccccgtc
ggcgatgtcgaggtccaagttgtcgacggtcggcgcgtcggcgccgggatagcgctgggtgacagcagagtactgaacgttagccatgccccgccagcttccgcatgatctgccgatcca
ggatgacctgcaaccgtttttggatgttcgtgaaggtcttggtcacgtcggctccgcgcagcccgatggattccaggccggcggagatgatccggtcaccaccgggcaggaaaacccgtg
cgtagtcttgtgtccgggtgtgtggcagctggtcgagcgccacccgcgcacggggattgtccgccagatagtgccgttcgctggcatcgtcgacggcggacttgcgcaccggcagatagc
cggtttgctggctgaagtaggcggtgttcgtcgggttggtgacgaatgcgatgaacttgagcgcgttgacttttcgctcctcggagagcttggccggtatcgccagccccgcaccgcccg
tcggacaggcgggcgctgcgtccgggcccgtgggcagcggtgcggcgccgaagtcgaatcgggcagatgcggtgatgccggccagcgagccggtggatgccacggccgaggccaggattc
cggtggcgaactcgttggcaatatcgttggcgaccgccgcataacccttgccatggatggagttccgatagaagttgccggccgcgatcgtggcgggctcggtcaatgtcaatgtccact
tgtcggagtaggcaccgccgaatgcccagttcggtccctgaaacgtccacgagatgaggtcggcgttagcccagccgtgcgccgatcgaccggcgccgaccacgcgctgtaactccggac
cccactcgtcgaactctgaccaggattgcggtccgcggtcgggtaggccggcctgttgccacgccgccttgttgtagtagaacagcggcgtcgagcgagcatacggcacagcgtaatggc
ggccgttgaactcatagtcggccagcagcgaatcgacgtaatccgttgtgtccaccccaacttggccgaacaggtcgtcaagggcagtgagaacaccgctgagggcgaaatggaaccacc
atcggtcgtcgagcaaaacgacgtcgggcacgtcggttccgatgagcgccgcattgaatttctgtgccacctcgtcgtagtccttgccggcgtcgatcagcttgaccgacagagtgggga
atcggtcctggaaacgaccgatcagctcccgttccgccgcgctggattggccgggatgactggaccagaagtcgattgggccggaaccggacttcaccgaaccgccgccgcccatcccgg
cgcagccggcggtcacgccggcggcggcagcggccagcgcgaggaattgtcggcggttcagcgggtccatgcctatcccttgaccgcgcccgaggtgaggccctttatcatctgccgctg
caaggcgatgaagaccagcaagatcggcagcatcgccaacagcgtcaccgccatcaccgggccccagttcgtcacaccctcggcctgctgcagaaacgtcagacctatcggcagtggtgc
caccgattcgtcgtcggacatcaggaacggccacaggtattcgttccattcgttgaccacggtgatgacaccgacggcgaccatggtgggccgcgacatcggcaacaccacccgcagcag
cagttgccaccaccgcgcgccgtccatccgggccgcctcgatgatctcggcgggcagcgacagaaagtggttgcgcatcaagaaggttccaaacgccacccccgccagaggcaggatgat
gccggcaaaggtgttgcgcaggcccaggtgtgagatcagcgcgtagttggaaatcacggtgatctggttgggcaccatcaacgcggcgatgatcaccaaaaacaccgccgtgcggcccgg
gaaccggacaaacaccaagccaaaggcgctgagcacaccgagcgtgaacttcaccaccgccagcaccgacgtgatgatcagcgagttgcgcagaaacgtccagaacggaatctgctcggt
ggccgtgcggtagttctgcgggtaccagcgcagcggccaccaactggtgggctgcgcatagatgtcgggctgatccttgaacgaggtgaagaacacgaacagcaacggcccggcaatcag
cgtgaccaccagcaacatggccgcgtagccaacgctgctacggagccgatccggcgtcactgccgctgcccccgatccatcacccgcacctggtagtacgtcacggccagcagcaccagg
aacatgatcgtggccaccgtggcgccataaccggcccggaaattgcggaacgtctccacatacacctggtacaccatggtggtggtgccggtgccctccggcccgccccgggtcatcacg
ttgatcacatcgaacacctgcagcgagttgatcagcacggtgatcgacaagaaaaacgtggtcggccgcagctgcggcaacagcactcgacggaacacggcccaccggctggcgccgtcg
atttcggccgcctccaacagatctcggcgtaccccctgcaacgcggccagatagatcacgaaggtatagccgaggttcttccagacgtaggtgatggtcaccatgaacaacgcccagcgc
gcatcctggtaaaagtcgggcaccccgaccccgatccggcgcaacaggtcttgaatcagaccgaaatgcgggtcgaagacgaactgggcggccaggccgacagcggcaccggagatcacg
aacggcgcgaaaacagtggagcgcaccaggtttcgtccacgcaacggtcgatcgagcagcatcgccagcgccaaccccagcaccatcgagccgaccaccgcggcaccggtgaaaaccgcc
gtgttgaacacgatctggcgggtgtccgaccgggtgaaccactcggtgtagttggataaccccacaaatcgggccgacggatcggagacgttccagtcgaagaacgacagccggatgttg
tcggccaacgggcgatagacgaacagcagcaatagcgccacattggggccgaccaacacgacgaacagcgcataatcgcgcacgcgctctttcgatgaccgaagccgtgctcgttgcggc
gccgccatcggcgcagtgtagctccgtattctgtcggcgagtttgccgccacggtcgatgaaccaatcaccgccgtcacggcaatgtcggccagctacgccgcgcccgtcaccgcccacc
gaccgctgtacgcccgccatccgacgaatatcagccgcagcacgataaacgtgcccagtcccgaccagatacccgccagcccccagccatacgccagcgacaaccagacaagcggcaaaa
agcccaccaacgcactcgccaccgtcgccgtccgcatgaacgcggcgtcgcccgcgcccagcagcaccccgtcaactgcgaaaacaattcccgcaaaaggcaattggactaccatgaacc
accacggcaccccgatcgcggcgagtaccgatcgatcgtcggtgaatagcccgggcagcaccgaggagcctagccctaacgccgctgccaaaattcccgccgccaacagcgaaaacgccg
tcacccgccatgccaccgccttagcgtgcccggcatcaccggcacccaacgcggcaccgaccagcgactgcgccgcaatcgctagcgaatcaagaaccagcgcaagaagaccccacaact
gcaacacgacctggtgggccgcgagcgcggcagcgccgaacctcgcggccaccgccgcagccgagacataacaaacttggaaggccagggtccgcacgatcaggtcccgcgccatcatca
gctgggcgcccagcacggcgcggtccggccgcagcgacacccgctcggccagtaacgcaccggcaaacagcagcgccgccagccactgccccaccagattggccaccgccgagccggtta
acccccagcggggcaaccccagccaaccgtaaaccagcagcgggcacagcagagccgacgacccgaagccggcgaccacataccgcagcggtcgcacggtgtcctgcacgccgcgcagcc
agccgttgccggcgagcgagaccaggatcgccggcgtgcccaggatcgcgatccgcagccacggcaaggccgccgcggtgatgccatcgccagaagcgatcgccgacaccagcggcgtcg
cggtggcttccaccacgacgacgaccaacgcgcccagacccaacgccaaccaggtcgcctgtacaccttcggtgaccgcggccacccggttgccggcaccgtaacgacgcgccgcgcgcg
ctgtggtgccgtaggacaaaaacgtcgcctgggaaccaaccaggccgagcaccagactgccgatagccagacccgccagcgatatcgcccccagccggcccaccacggcgatgtcgaaca
gcaggtacagcggctcggcggccagcacgcccagcgcgggcaacgccagctgcgcgatctgacggccgcccgcgcggtgccccacctggctcaacggcggctaaccaagcgccgcgcgca
acgacgccacagcgtcgtcgatcgagccggtggtcgtataccccgcggccagccggtgaccaccgccaccgaacccagaggcaaccgcggccaaattcacggtcttagcccgcatcgaca
ccgaccaccgatgcggttcgacctccttgaacaccgccgcgacctcggcttgttgcgtggtgcggacgatgtcgacgatgctttccacttcctccgagcgcgcagcgacccactcccggt
tgtcgacgacgacgtaaaccagcccgcggccaccgaccgcctcggacaccagctgcgccgaacccaacacccgcgatagcaacggcaaccaggtgaagggatggctgtccatcaaggtcc
tgctgacggtggcgttgtccacaccgatctctaccagccgcgccgccagccgatacccccgcacactggcccagcgaaacgaccccgtgtcggtcgccaacccggcgtagatgcagtgcg
cgacgcgcgggtctatcggtttcccccacgcgtcgaggatctcggcaaccatcgtcgtggtggaatccgccgacgggtcaatgaaattcgcggtgccgaacaggtcgttggaggcgtgat
ggtcgattaccaggagctcccgcccggaatcagttagatcgcccagagcaccgagccgatcaacactcggaatgtcaacagtcacaaccaaatcgacatcgcggcgcatcacctcagggc
ggaccagcagatggcagcccggcagcgaacgcagcgactcgggcagtgtcgccggcgcggcaaagctgacctctacccgcttgccgcacccgtccaacaccaatgccaatgccaatccgg
cgccgatggtgtcggcatcggggtggacgtggcagactaccccgaccctggcagcggccgacaacagcgcagcggcaccgacggcgtccacgcgggcccccgcgcgacgccgcccgtcga
ccagctcattccttgggtcgatcgtcgtcaccggtgtctcccccgcaagtgagcggtgcctccacagcctcgggtccgtcgctcgttctgatacccagtcccccgggagccggtgattgc
gccaccgacccgttatcacggtacgggtcggcctcccccgccggtttggcgcccacccggacccgcgccagatcggcatccgcggcgcgagcgcgggccagcaactcgtccatccggtgc
acactgtccgagatcgtgtcgagcgtgaacgtcaaggtgggagtgaaccgaacgccggtgcccgccccgaccttggtgcgcagcacccctttggcccgttccagcgcggcggccgcgccg
gcgcagttcggctcgtcgtgtagcgtgcgtcccatcaccgtgtagtacaccgtggcatcgtgcaagtcggcggtcaccttcgcatcggtgatggtcaccccggccaatccaggatccttg
atctcgtactcgatcgccgaggcgacgatcgcggcgatccgtttggccagccgccgcgccctagcagcatcagccatcaggcgcgttccttctggaccagctcgtaggactcgatgacgt
cgccctccttgatgtcggcgtaacccagtgtcaggccacactcgaagccgtcgcgcacctcggtcacgtcgtccttctcccggcgcagcgaagcgatcgaaaggttctcggcgaccacga
tgttgtcccgcaacagccgcgccttggcgttgcgccgcatcacacccgaggtgaccaggcagccggcgatgaggccgaccttcgaagaccggaacaacgcccggatctcagcccgaccca
gctggttttcctcgtagatcggcttgagcaggccacgcagcgcctgctcgatctcgtcgatcgcctggtagatgaccgagtagtagcggatctccacgccttcgcggctggccagctcgg
tcgccttgccttcggcgcgcacattgaaaccgatgatcaccgcatcggaagccgacgccaggttgacgttggtttcggtaatgccgccgacaccgcggtcgatcacccgcagcaccacct
cgtcgtccacctggatacccatcagggcctcttccagcgcctcgacggtaccggcgttgtcgcccttgaggatcaggttcagctggctggtttccttcagcgccgagtccaggtcctcca
ggctgatccgcttgcgtgagcgcgccgccagggcgttgcgcttgcgagcgctacgccggtcggcgatttggcgggcgatacggtcctcgtcgacgacgaggaagttgtcgccggcgccgg
gcaccgacgtgaagccaatgacctgcacaggccgcgacggcagcgcaacctcgacgtcttcgccgtgttcgtcgaccatgcggcgaacacggccataggcgtcgccggcgaccaccgagt
caccgacccgcagggtgccgcgctgcaccagcacggtagccactgggccgcgaccacggtccaagtgcgcctcgatcgccacaccctgggcttccatgtcggggtttgcccgcaggtcca
gcgcggcgtcggcggtcagcaacacggcctcctccagcgcctcgatattggtgccctgcttggccgagatgtcgacgaacatcgtgtcaccgccgaattcctctggcactaaaccatatt
cggtaagctgcccgcgaatcttggccgggtcggcaccctccttgtcgatcttgttgaccgccaccacgatcggcacgtcggcggcctgcgcgtggttgatggcctcgaccgtctgcggca
tcactccatcgtcagcggcgaccaccaaaatggcgatatcggtcgccttggcgccacgggcacgcatggcggtgaacgcctcgtggcccggggtgtcgataaaggtgatcagccgctggc
tgccgtccagatcgacggccacctggtaggcaccgatgtgctgggtgatgccgccggcctcggcctcgcggacgttggccttgcggatggtgtccaacagccgggtcttgccgtggtcga
cgtgacccatcaccgtcaccaccggcgggcgaacctgaaggtcctcctcgccgccctcgtcctcaccgtagctgaggtcgaaggattccagcagctcgcggtcttcgtcctccgggctga
cgacctgaacgttgtagttcatctcgctgcccagcaactccagcgtctcgtcgccgaccgactgggtggccgtcaccatctcgccgaggttgaacagcgcctgcaccagcgccgcggggt
tggcgtcgattttgtccgcgaagtcgctgagcgacgcgccgcgtgcgagccggatcgtttcgccgttgccgtgcggcaaccgcaccccgccgacgaccggagcctgcatcgagtcgtact
cctggcgcttctgccgcttggacttgcggccgcgccggggcgcaccacccgggcggccgaacgcgccggcggcaccgccacgctgcccgggacggccaccccccgacagctccaccgggg
ggacgtggaaccccgggccgggcggtaccggggcggggagccggcggacgcgggatgggccggtcggcgggttgcgccgacgagaacgggttgttgccgacgcgcggggtgcgaatcccc
ggcttcggcaccgggcccggccgcgccccgggagccatgccggggtggggtgcctgagggctgggcggcactgcggtcggaggctcgggtgcggcgggggtagttggggagacgattgcc
gccccgccggaatcggcggccttggcgggcgcggcagtcgccttgccgttgcctgcggccatgtcgatcgcggcgtccagcgccttgtcaagggacttgtcggggcctttgccgggggac
ttggcggtgcctttcgccggggcaggtttgctgccaccgaacgattcacgcagccgacgggcaaccggtgcttccaccgtcgacgatgctgatttgacgaattcgccctgctcgctcagc
cgggcgagaacttccttgctggttacaccgagttccttagccaactcgtgtacgcgggccttacctgctgccactacatctcctgtccatgaggcgacagtcgtgggccgcgcctcgggt
ttagctatgacgcattgtcatcgggacttcacggtgtgctcatgttctattgctacctgttctgttgcccggtggttcgagctcgcctagagactccaggtactcgaccactgcggatgt
gtccggcgaaccggcgatgcgcagcgctcttgcgaaagcccgccgccgaatcgcttgttgcgcgcactgccgtagcggatgcagccacgcaccccgccccggcaggctggtcgctgtatc
aacgatcacggcgtagttgccgttcccggtcgacacagccaccactcgaagcagttcgacggccaaccctcgctttcggcacccgacacacgtccgcaccggtccgcggggattatccgg
gcgtcgatgcgccgaggccgaaggctcgcgctggatcacggctaagtgtagcgtcaccgggcaagcccgattgcccggctatctgccgtgggataacgcacggcgctagcggtcgtgcgc
cataccgcggctgactccgggttcgggctgaccgggcgggggcggcggcgcatcgccgcgaatatcgatacgccacccggtgagccgggcagccagccgggcgttctgcccttcctttcc
gattgccagcgacaattggaaatcgggcaccaccacgcgggcggcccgggcggtctggtcgatcaccgacaccgacaccaccttggccggcgacaacgcgttggcgacaaaacgcgccgg
atcgtcgtcatagtcgatgatgtcgatcttctccccggacagctcgctcatcacgttgcggacccgttgccccatcggaccgatgcaagcacccttggcgttcaagccggcaacgttgga
ccgcacagcgatcttggagcggtggccggcctcccgggccaccgcgacgatctccaccgatccgtcggcgatctcggggacttccagcgagaacagcttgcgcaccagattggggtgcgt
gcgcgacagcgtaatcagcggctcgcgggcacctcgggttacaccaactacgtagcagcgcagccggttgccatgttcatagctctcccccggtacctgctcagcggccgggatcacacc
ctcggaagccttggtctcggtgccaatccggacgacgaccagaccgcgggcgttggcccggctatcgcgctggatcactcccgcaacgatctcgccctcgcgggtggagaactcgccgta
ggtgcgctcgttctcggcgtcgcggaatcgctgcaacatcacttggcgtgccgtcgtggcggcgatccggccgaagccctctggagtgtcgtcccactcgctgatgagattgccagcctc
atcggtctcacgggcgatcacccgaacgacaccggttttccggtcgatctcgatgcgcgcatcggtctggtgaccttgggtgtgccggtaggcagtcaacagcgcggacttgatcgtttc
gagcagttcattgaccgagataccccggtccacctcgatggcatgcagagcagccatgtcgatgttcatgctccggcctccgtcccgcgggccagccccatctcggaagactgggccagt
tccaactccgccggagccggtggcgaaaactcaacctggacaacagctttcacaatctcagcaagcgggatctcacggactgcccagccccggtcttcccggatcaccaacgccaccgtg
ccagcacgcatctcgccgacccggccggtcagtcgcgatccgtctgacaacaccagctcaaccttgcggcctcgagcacggcggaagtgcttttcgctggtcagcgggcgttccacaccg
ggagagctgacctcgagcaggtagcggccccggatcttgttcgcaccgtccaggccgtccagcaaagccgatgccctgcgcgacaatgcggctatcgtatccaggtcgagaggggcgtca
ccgtcggcgatcaccgctatccgcggcgggcgggcccgcgcatcgatgaccacgtcttcgatctcgtagccggcgcacgcgaaatctgcaccgagtagctcgatcacctgcctctgcgaa
ggtagcccggtggtcacggcgagctcctcatcttgagttgtccggtcatctagcggaggcgccgccagggcggctcccagtgtcccgccggcacgcagcagccggcgtagctaccaacga
tacgccaggaatcacgaatgacgccgtgatcacgccgttcaacgtctcgcctgccttcgtagcggcgtctttctgatggcaggatgttgctgtgcttagagcagcaccagtcatcaaccg
gctcacgaatcgacccatcagcaggcggggtgtgctggccggtggcgccgcgctggccgcactgggagtggtgtccgcctgcggcgagtccgcgcccaaggcacccgcggtcgaagagct
gcgctcgccgttggaccaggcccgacacgacggtgcgctcgcagctgccgccgccacagccatcgggatcccgccgcaggttgccgccgcgctgaccgtcgtcgccactcagcgaacctc
gcatgctcgagcgctggccaccgagatcgcccgggccgcgggcaagctggtatccgctacgagcgaaaccagcagctccagtcccagcccaaccgatccggcggcaccgccaccagcggt
gtccgacgtgatcgattcgctgcgcacgtcagcgggggaagccagtcgactagtggcgacgacatcgggctaccgagcagggttgctcgcctccattgccgcgtcctgcaccgcctccta
tacggttgcgctcgtgccttcaggcccgtcgatatgacctcgtccgaacccgcccacggtgccacaccgaagaggtccccctccgaggggagcgccgacaacgcggcgctgtgcgatgcg
cttgccgtcgaacacgccaccatttacggctacggcatcgtctccgcgctctcgccccctggtgtcaacttcttggtggcggacgcgttgaagcagcaccgccaccgccgagacgacgtg
atcgtgatgctgtccgcgcgcggagtcaccgccccgatcgctgccgccggttaccagctgcccatgcaggtcagcagcgcggccgacgcggcacgactagcagtgcggatggagaacgac
ggggcaacggcctggcgggcggttgtcgagcatgccgagacggccgatgaccgggtgttcgcttcgacggctctgaccgagagcgcggtgatggccacccgctggaacagggtgctgggc
gcctggcccatcaccgcggcctttccgggcggggacgaatagctacccggtgacggccgctgcgatatcggtggccagcgaggcgccggcaaccagctcgcgagtctgaccgctgaaccg
gtcgcgcagctcgaccacgccgtccgcccagccgcgccccacgacaacgatccagggcatacccaacagctcggcatctttgaacttgacgccgggcgatgcctggcggtcgtccagcaa
cacctcaacccccagccgatccagatcggcggccagcgcggtcgccccggcgcgagcctgcgcgtccttgttcgcgatcaccaggtgaacatcgaacggcgcgaccgtcgacggccagcg
aaggcccagctcgtcgtggtgctgctcggcaacgacggcaaccaaccgagacacaccgatgccgtaggaacccatggtcaaccgcacaggcttgccatcctcgccgagcacgtcggcggt
gaaggcgtcggtgtatttgctccccagctggaagatgtgcccaatttcgataccgcgcgccatgaccagcggaccggcgccgtcgggagatggatcgccttcgcgcacctcggcggcctc
aatggtgccgtctgcggtgaagtcgcggccggccaccaaaccgacaacatggcggccgggttggtccgccccggtgatccagctggtgccgtcgactatccgcgggtcgacgagatagcg
gacattgttctcccgcaacgcctttggcccgatataacccttaaccaggaacgggtgcttggcgaaatcatcgtcgtcgagcaacgcgtagtcagccggttccagcgctgcgcccaacct
tttgtcatcgacctcacggtcgccgggcacgccgattgccagcagttcggtgtcccctcccggctgtcggactttgattaagacgttcttcagggtgtccgcggcggtcaccgtgcggcc
gagatcggcctcgttggcccaggccaccaggctggcgatggttggggtgtcgccggtgtcgtggaccaccgcctcgggcagcccatcgatgggcagggtgtccgggcgggcggtgacaac
cgcctcgacgttggccgcataacccgactcgaggcaccggacaaatgcgtcctccccggacggactctcagccaagaactcttcggacgcactgccgcccatcgccccggacactgccga
aacgatgacatagcgcacctgaagtcggtcaaatatgcgctggtaggcctcccggtgagcgtggtaggccgccttcagcccggcggcgtcgatgtcaaaggagtaggagtccttcatgac
gaactcccgagcgcgcaggatgccggcccgcggccgcgcctcgtcgcggtacttggtctggatttggtacagcgtgagcgggaagtccttgtaggagctgtactcgcccttcacggtcag
ggtgaacagctcttcgtgggtggggcccagcaggtagtcgttgccgcggcggtccttgagccgaaacacgctgtcgccgtattgggtccaccggttggtcgtctcgtacggtgcccgcgg
cagcagggcaggaaataggatctcctgtccaccgatggcgttcatctcgtcgcggatgacccgttctatgttgcgcagcactcgcaggccgagcggtaaccagctgtacagcccgggcgc
gacgggccggatgtagccggcccggatcagcagtttgtggctggccacttcggcgtcggcgggatcgtcgcgcagggtgcgcaagaacaactcggacatccgggtgatcacaggcggcaa
gcctaattcgccgagcagacgcaaaagcgcccaggtctgcccgaaaaggggagcttttatgactgctcggcgggaagggttacagctcgccggcgtcgatcgcttccttgacctcctgcg
catgggcaacctgctgcggcgtatacccgataaacagcgccataccgccgacgatgatggccgctccggccacccacagcaggccgtaggtgtaggcgtggtcaagcgcggccaactgca
cgtcgttcatgaacttcaccggaccggtggtaccgcccaggtacagcgtgcgcgacgtgatcacagcctggatgacggcgagcaccagcggaccgcccaggctctgcagcatcagcgcaa
ttgccgataccggaccgatctggtcgaagccgacgccagcgatcgccgacagagtcagcgggacgacggccatgccgatgccaatcccgccgacgacgatcggcatgaccaggttgggga
agtagggcacaccacggtgcatgaaaaatgagccgtacagcatggcgccgaatagcagatatccgccgccgatggtcaacacccgtggcgaaaaccgggacaccagctgcgaggacacac
ctaggccgattcccatcgcgatgacgaacgggatgaaacctacgcccgcgcgtagcgcgctgtagcccaagatgtcctgcacgtacaggccgatgcagacggtcaggctgaacatgacgc
cgccggccaacaggatcgcgctgaacgtgaccaaccggttgcggtcgcggaacaagtggaacggcacgacggggttctcggcagtgcgctccacgatgacaaacgcgacagcggccgcca
aggccaccaggcccgaaccgatggtaatgcctgacatccagcccttttcaggaccgatcgagaaggcgaaaaccgccgcggtgcatgccagcgtggccagtatggccccggtggcgtcga
gcttcatccgttctttgttggtttcccgtagggcggtgcgggccaggtagatcatcaccagcccgatcggcacgttcaccaggaacgcccaccgccatgacacctcggtcagtgctccgc
cgaccaccagccccatcaccgacccgatcgcggtcatcgcggcgaacaccgccgtcgcggcgttgcgggcaggtcccttggggaacgtggtcgccaccagcgccagaccggtcggagatg
cgatggccgaccccacaccctgggacaaccgggcgatcaccaacgtcgcctcgtcccaggcgaccgcgcacagcaccgacgagatggtgaatagcgcaacgccaacaatgaaggtgcgtt
tgcgcccgatggtgtcgccaagccggccgccgagcagcatcagcccgccgaaggtcagcacgtaggcggtgatcacccagctgcggccggcatcagacaagctcagctcgttttgaatct
taggtagcgcgacgatggcgacggtgctgtccatggtcgccagcagctgcatcccgccgatagcaataaccgcagcgataaagctgcgcgagggcagccaagtcgggtagtacctgctgg
ggcgctctgaagcggtctcctccgagcgcggcgggcgcatcggggccggacggtgtgggcgtccggctgtccagttacggaccgcccgctctgtgtcgttgagagccgtcat
