# Supplementary material for: Structure and variation of CRISPR and CRISPR-flanking regions in deleted-direct repeat region Mycobacterium tuberculosis complex strains
Source: BMC Genomics. 2017 Feb 15;18:168. doi: 10.1186/s12864-017-3560-6 (PMC5310062; doi:10.1186/s12864-017-3560-6)
Supplement: Additional file 3: — Sequences S1–S6. (ZIP 66 kb) [file 12864_2017_3560_MOESM3_ESM.zip › Additional file 3 Sequence S2 DRplus_corrVsContig_A_1124-11.txt]

>SS_DRplus_1124-11_corrVsContig_A|SS_DRplus_1124-11_from-LF-ReseqOnH37Rv_correctedVsContigA|||.|
tcagcggctggtcgcgcgccagtcgcgcagcacttcctcgacgtgctcacccacccggtgccgcgccgtttcccggtcgacacccgacatcagcagttcgtcgaacgaagtgtcgatatg
ccgcaccgacgccgcgacggccagcctcaccgcttcgggatcgagcgcccgtccggccgcgctacgtccgatcctgccgctgccgcgggtggccgcgtggcgggcgatcgcctcggcccg
gccggccgggcagttcgggaacagcgtgcgaatcgcggcgccgaattcggcttgcagacgcaggtcctcgttggcccgtcgcgcctcgtcgcgctcccggcggcgggcgcgcacctccgc
atcggcgaggcactcgttttcggcgcgctccagcgcctccgcctcgaccaggatgccctgacgctcgtatcgcttacgcgcccggctccaccgcaccaccaccgccgaaagccggctcgc
ccgcttggcccggcgggtaagcgcggcgtccccggacggcaagaagaccagatggccaaggtccgcgcagtccaggcacaacggccccgcgtcctcaaggaacatcaggtcaccgctgcc
gccacacgacgcgcatgaccagtcgttgaccggcatgatcacgaccaaatcggggcgccggctctgccgcgcgaccgcacgctccgagagctccggcgacacccaatgcgtgcgatacgc
gcgctcgatggcgtcctcgccggtgacgctgaaccgcagccgacggcggtcccgagtgcgagcgacgtaatcggtctccgacgggttgagcccccggtcgcgggcccagcgccgcaacgc
ggccatcacggcggtgatcttgctgaggttggcctgtacgacttgctccagcgagtcgacgcggccctgccgccactggtcgacatgcgagggcgccagccagcccaggccgagcagcac
atcgatcgcgctgacgaaccgctgtcgggccagcgccgcctgcgccgcccgggccacccgctgctccagaggttgacgtgccatgacctgcccgagcctagtcggactgcgcaccgaggc
cgcggaactgagttactccgaccagccggacgcgctcggagtggcgatgcgcgaacgtcgggaacaacagaacctcgttcggccgccacggagaaacgcttctcgccgcatcaacaccga
tcagacgtcgacgaagtacgtctacattacgtacatgcccgagactctgactggtcgcctcaacttccgcctgtctcctgaacaggagcaggcccttcgccacgccgccgcgctcaccgg
ccagagcctgtcggggttcgtattgtccgccgcggtcgaccacgcccacgatctcttggcccgggccaaccggatcgagctgtccgaggccgctttccgccgcttcgtcgccgcgctcga
cgagcccgacgaggcggctcccgaattggtgcgcctcgccagacggaagagccgcattcccccccattgagcacccccgcgctcggccccgtcgagctgttggacccggaccggcacgac
acggcgcgcttctccagcgatgttgaggttctcgaccactggctgcgccgagtcgcgcccgtcgcggctgccgccggcacggccgctacgtgggtgctctgtcgaggccggcgggtagtt
gggttctacgcgctcgccatggggagcatcgagcggatccgggtgccatcgcggccgggccggggccaacccgacccgacccgatcccagtgctcgtcctcgctcgcctggcgctcgacc
ggcaggagcaaggcaccggtctcggtggcgatcttctcctcgatgccctcatccgatccgtggccggtgcccggcactacggcgcccgcgccctggtcgtcgacgccatcgacgaccgcg
ccgccgagttctacggtcaccacggcttcttgcccctcgagggtcgacgcctctaccggcggatcagcgacatcgcgcgggcgctgggagtatgaagcgctatcgtcgcttggcgacgtg
ctgccgatcgatcgcctcgaatggcctcgttgttgttgtcgtcggtgatggggaggggcaacggcaagattttggatccggtggtggccaccacggggatgggccgctcgacggcgcggc
agatgttgaccggcccgaggttgccgggcccggccgagcaggtcgacgggcgtagccttcggcctcggggcttcagcgacgaagccagggcgctgctggagcacgtgtgggccttgatgg
gcatgccgtgcggcaagtacctggtggtcatgcatgacctgtggttgccgctgttgaccgctgccggtgatcttgacaagccgctcgtcaccgaggcgtcggtggccgagttgaaggcga
cagccctaccaggggcgaatcgcatgccgcactgggccgcagggacactccctgatggctttccagcccgggcggtgaggacgcgcacgtgaaaaccaacccccggtacggcccggcgtt
ctactcagtgatgacggtgttgttcctggcgctgttcgtgctaaatgtgtgcacccacggctcgacgctgggcctgatcagtaccggaggcctcgccgtgttgatgggctacatcggcta
ccggggctggtccggcaagcgccatatcaaccggcaatagcgatcatcgaccggttccggcacacctgaccagcgccgtcgtcggccgccaaccccacggctcgtgtgccagccgacggt
caccgtgtcgcggcggcgggacacgaggaaactgcccaccagccacacctacttcgcgctcacttttaagtgaggcacttcggcatcgaaggcggataagaccaagatcctggatcgggt
ggtgtccaccaccgggatgggtcgttcgacggcccggcggatgctgaccggcccggggctgccggagccggccgagcaggtcgacgggcgcaggctgcgggcgcggggcttcagtgacga
cgccagggcgcttttagagcacgtgtgggccttgatgggcatgccgtgcggcaagtacctggtggtgatgctcgagctgtggctgccgcttgtggccgccgccggtgatcttgacaagcc
gttcgccaccgaagcggcggtggcggagttgaaggcgatgagcgcggccaccgtggaccgctacctcaaacccgcccgcgagcggatgcgcatcaaaggcatctcgacaaccaaaccctc
accattgctgcgtaattcgatcaccatccacacctgttcggatgaggcgcccaaggtcccgggggtgatcgaggccgacactgtggcgcactgcggcccgagtctaatcggcgagttcgc
ccgcaccctgacgatgactgatctggtgaccggctggaccgagaacgcctcgatccgcaacaacgcggccaagtggatcctcgagggcatcaaggagtgccagcagcggttcccattccc
gatgacggttttcgattcggactgcgggggcgagttcatcaatcacgacgtcgccggctggctgcaggcccgcgacatcgcccagactcgctcgcggccgtaccagaagaacgaccaggc
ccatgtcgagtccaagaacaatcatgtggtgcgcaaacacgcgttctactggcgctatgacaccggcgaagagctggagctgctcaaccggctatggccgttggtgtcgctgcggtgcaa
cttcttcaccccgaccaaaaagcccgtcggctacaccagcaccgtcaacggtcgccgcaagcgcatctatgacaagccggccaccccatggcagcgcctgcaggcatcgggcgtccttga
tgcacagcaactctcgaccgtggccgcccgaatcgaaggcttcaacccggccgatctgacccgccagatcaacgcgatccaaatgcagctgctcgacctggccaagaccaagaccgaggc
cctggccaccgcccgccacatcgacctgcaatcattgcaaccgtcaatcaaccgattggccaaggcgaagtaatgcaagccccccacgcgctcactatgcgtgaggcaccagccacgctt
cgcgctcacttctacgtgaggcacctcggatgctgttgcgaatcctgttgggccgccccagtttaaagtggatgagcttggtagaggcgcttacgtgtacgttgggaaagacgcaacagt
ggtcctaaacaaagatggccaagtggtaaccgcctgggcgaacagccgggctggatggagaaatccgtgagcaacgttctcgatgctatttcaacggagcaccgtcccgtgatcgagcaa
gaattagagaatcgtaatcccgctctcttcgacgagcttcggcgcacagagaagccaaccaacgaacagagcgacgctgttatcgacgtgctttccgacgccttgatgaagacctttgga
cctgattgggttccgaatgattatgggttgaaaatcgaacgagcaattgacgcatacttagagacgtggccgatataccgataatcgcttgacaccaactattgccagcaccaggcgcct
accgtgcatcgggagcgcggccgggctggtattcgcgtgggactgaaggagcttaggcaggaacgcacatgacgtacgcagccagggacgatacgacgctccccaaactgctcgcacaga
tgcggtgggtggtgctggtggacaagcgtcagctcgcggtgctgctgctagagaacgagggaccggtcgcttccgcgacggacacgttggatacgcgcggtgatagcgactatgaaaacc
agccggtcgacgcagtggagcggctatgtcggcgtttggctgaccaggcggtgcgtcagtggggttttatgcagggcctcaagcagaagctcggaccaggtgtcgacgtgcggatgaagc
tggtggagtggaaccgatgagctttaatggctcttccggaatcagagtgcatggatcagctgagccaggttgccgcagtgcagtagtgaacggattcggtagtgggtgaggtttctgaat
ccgagggcgttacggcatagggcttccagtcgtccgttgatggcttcggtgggcccgttggacgcgtggtggtcgaagtaggccagcacatcgtggcggcagcgccacagggtgcggcct
agtttggccagttcctctagtacgacagggacaccggttccggcgctgacggtgagcagcgcgggggcttgccgtacccgggtttgttgtttgtagtgccggggcggctcggtgatcagg
tcattggtaggcgacggccctcccgtcgtctcttgccggagtgctacgggagggccgcctgtgtgcgcttggaggcgcagtggtcaccgtagaagcagatgtcgatcaagtcgagcgtcg
gctggcggccggtgagctgagctgcccgtcttgcgggggtgtgctggcgggctggggccgggctcggtcgcggcagttacgcggcccggctggtccggtggagttgtgcccgcgtcggtc
gcggtgcaccgggtgcggggtgacgcatgtgttgttgccggtgagcgcgttgctgcgccgcgccgacacggcggcggtgatcgtgtcggcgctggcggcgaaggccaccagccgggtcgg
gttccgccggatcgccacggatgtggctcgcccggcggagacggtgcggggctggctgcgccggtttgccgagcgtgtcgaggcggtgcggtcggtgttcacggtgtggctgtgcgcggt
cgatgccgatccggtgatgccggatgcaggtggcggcgggttcgtcgatgcggtggtggcgatcggcgcgctcgcagctgccatcgggcgccggttttcgctgcccacggtgtcgctggc
tgagaccgcggtagcggtgtcaggtgggcggttgttggcgccgggctggcccggcgagtgggtgcaacacgagtcgaccctgccgtagccgtcgatcgggccgtaaacctgtgcgctgtc
gtgtgttttgacagacagcaaatggaaaggagcggccggtggcggtcggcgatgacgaggagaaggtgcgcgcggagcgcgcgagggcgatcgggttgtttcgctaccagttgatttggg
aggccgccgatgcggcgcattccaccaagcagcggggaaagatggtgcgcgagttggcctcacgcgagcacaccgatccgttcgggcggcgggtgcgcatcagccgccaaaccatcgacc
gctggatccggggctggcgggccggcgggttcgacgcgctggtgcccaacccacgccagtgcacaccgcgtaccccggccgaggtgctggagctggcggtggcgctgcggcgggaaaacc
cgcagcgcacggcggcggcaatccggcggatcctgcgtacccagttgggctgggcgcccgatgaacgcaccctgcaacgcaacttccaccggctcgggctcaccggcgccaccaccgggt
cggcgccggcggtgttcggccggttcgaagccgagcacccgaacgccctgtggaccggggatgtgttgcacggcatacggattgatctccgcaagacctatctgttcgcgttcttagacg
accattcccggttggtgcccggctaccggtggggccatgccgaggacacggtgcggctggccgccgcactgcgcccggcgctggcctcccgcggcgtgcccaacgcggtgtatgtcgata
acggctcgccctatgtggatgcgtggttgttgcgggcatgcgcgaaactcggtgtgcgccttgttcattccacgccaggtcggccgcaaggcaggggcaagatagagaggttcttccgca
ccgtgcgcgagcagttcctggtcgagatcaccggcgaacccgacgtcgtcggccgacattacgtcgctgatctggccgagttgaatcggctgtttacggcctgggtcgaaacggtttatc
accgcagcgtgcattccgaaaccgggcagaccccgctggcccgctggtcagccggcggccccatcccgctgcccgcccccgagacgctcaccgaggccttcctgtgggaggagcaccgcc
gcgtgaccaagaccgccaccgtctcgctgcacggcaaccgctacgagatcgacccggcgctggtcggccggaaagtggagttggtgttcgacccgttcgatttgacccgcatcgaggtgc
ggctggccggcgcgccgatggggcgggccattccgtatcacatcgggcgccattcacacccgaaagccaaacccgaaacccccaccgcaccgcccaaacccagcggcatcgactacgcgc
agttaatcgagaccgcgcacgcagccgaactcgcccgcggcgtcaactacaccgccctcaccggggctgccgatcagatccccggccagctcgacctgctcaccggccaggaggcccaac
cgaaatgatgcacaaactgatctcgtattacggtttttcgcgcatgccattcggccgcgatctggcaccgggcatgctgcatcgccacagcgcgcacaacgaagcggtcgcccgcatcgg
ctggtgcatcgccgaccgccgcatcggcgtcatcaccggcgaagtcggcgccggcaagaccgtcgccgtgcgcgccgcactagcgagcctggatcgcagccgccacaccatcatctacct
gcccgaccccaccgtcggcgtccagggcatccaccaccgcatcgtcgcctcgctcggcggacaacccctcacccaccacgccaccctggccccacaggccgccgacgcgctagccgccga
acaagccgagcgcggacgcacccccgtcgtggtcgtcgaggaagcgcacctgctcggctatgaccaactggaggcgttgcggctcttgacaaatcacgacctcgactcgtcaagcccgtt
cgcctgcctgctcatcggccaacccaccctgcggcggcggatgaaactcggcgtgctcgccgcgcttgaccagcgcatcggactccgatatgccatgccgcccatgaccgacaccaacac
cggcagctacctacgccaccacctcaagctagccggacgcgacgatgccctgttctccgacgacgccatcgggttgatccaccagaccagccggggctacccccgcgcggtcaacaacct
cgccctgcaagccctcgtcgccgccttcgccgccgacaaggccatcgtcgacgaatccaccacccgcaccgccatcgccgaagtcacggcagactgaacaccacaccgacaccccgaaca
ccaccgaccccgccggacatctcccggcggggtcatttcatgaccaaacgtcctcaccgtcaacgccgccatcatgctcatcctgaatgccggtcaacagacgcggtggcgacccagtcg
tcgtagtttccgtcccctctcggggttttgggtctgacgactcgggcacggccgaaacaccgcgcgaagggcggttcaagtttccgtccctgaaccgccccggtgagtccggagactctc
tgatctgagacctcagccggcggctggtctctggcgttgagcgtagtaggcagcctcgagttcgaccggcgggacgtcgccgcagtactggtagaggcggcgatggttgaaccagtcgac
ccagcgcgcggtggccaactcgacatcctcgatggaccgccagggcttgccgggtttgatcagctcggtcttgtataggccgttgatcgtctcggctagtgcattgtcataggagcttcc
gaccgctccgaccgacggttggatgcctgcctcggcgagccgctcgctgaaccggatcgatgtgtactgagatcccctatccgtatggtggataacgtctttcaggtcgagtacgccttc
ttgttggcgggtccagatggcttgctcgatcgcgtcgaggaccatggaggtggccatcgtggaagcgacccgccagcccaggatcctgcgagcgtaggcgtcggtgacaaaggccacgta
ggcgaaccctgcccaggtcgacacataggtgaggtctgctacccacagccggttaggtgctggtggtccgaagcggcgctggacgagatcggcgggacgggctgtggccggatcagcgat
cgtggtcctgcgggctttgccgcgggtggtcccggacaggccgagtttggtcatcagccgttcgacggtgcatctggccacctcgatgccctcacggttcagggttagccacactttgcg
ggcaccgtaaacaccgtagttggcggcgtggacgcggctgatgtgctccttgagttcgccatcgcgcagctcgcggcggctgggctcccggttgatgtggtcgtagtaggtcgatggggc
gatcggcacacccagctcggtcagctgtgtgcagatcgactcgacaccccaccgcaaaccatcggggccctcgcggtggccctgatgatcggcgatgaaccgggtaattagcgtgctggc
cggtcgagctcggccgcgaagaaagccgacgcggtctttaaaatcgcgttcgcccttcgcaattcggcgttgtcccgccgcaagcgcttcagctcagcggattcttcggtcgtggtcccg
ggccgtgcgccggcatcgacctgcgcctggcgcacccacttacgcaccgtctccgcgcagccaacaccaagtagacgggcgacctcactgatcgctgcccactccgaatcgtgctgaccg
cggatctctgcgaccatccgcaccgcccgctcacgcagctccggcgggtacctcctcgatgaaccacctgacatgaccccatcctttccaagaactggagtctccggacatgccggggcg
gttcacctcactgattgagacgatctcgtgtgctgcggtgttgcggacccggctctcgaaccttccgagtacttcaagagcaccaactcgatcgggtgcgaattggcggagcagtgcgag
ccagtccttggtgtagaggtaccactccgcgtttggcgatttcggagggtgcttgagcgcgcaccgtatctccggctctctttccagctttcggcggtcgacgcggcccatgtcgtcgag
atagcggtcctccggaaggtgttttgccacagccgccctgagcacgatagtgattgccggggtagctgatcgtgcgaattcagcccattgctcgcgctttgccagcagcgcaagagcact
tatgtactcagcgaccttgttcgcggggtcatacgtgaacgcggtgtccttaaagaactttggcgctacgaggtgttccagcctcgagcggtgcatcgcgccgcggatcagattgctcac
ttgatcgggcaggcgcgagtctgccgcgatcgtcactgctgccgagtagtcgtacgacacgatcagctgcttcaggttggcccgctcaagcagcgcgccgagcgcagcggaagtcgcctc
aaagcaacggttgggggctccaggctgattgtcgtcgtttgcgtcccacattagttcgaggtcgtaagcgtctggggattcacgatcgccaggcttgctcaatgcccgggcaggcgtgct
tacttgcacagcggtggtcctgggaatgccaaacacatttatggccaccagcgccgcctgcatcgcaggggtgccggaactggtattcagcagaatggttcgatcagggaactcagccga
cagttcaaccaggtggttgcggaaaaccggcacgaaaaggtcgaacctgtgcaccgacgggttggtataggtgactatgcgaacgtcggtctcaggcgcgagccgcgtgattgccgcgga
gtaccgccggtccgcgttctcaaaggcagctatctcggcgctgaggaatagcacgacaactattggtcgatagtggcggacgatgtgtagcatcgggccgtcgccgagcgcggtgatcgg
gtccgcagttccgataggcgagaacaggatcattcggctctcctgatcgacagctcgcactgacccatctcgtagcatatgttgtcgatcttggttcgcttcaagacaagtggtgagacg
cgtagttcgcgcgtcttgtcgacgtgcttgactaccttcccgaactgggcgtcgagcaccttcgccatgtcgtcttggtcggtgacaaaggtcttgctccgatagccggctccgccgccc
agatagacaattgggccaactatcgcgttcacgccagggtacatggctctgtactccgcgtaacgcgcctgattcacggacgcggctgtctcggccagcgtttcaaggaaccgctcgccc
tcacgccagccgccgcgagcggtgggactggtgtcgaccaccacgcggtgcgagattgaggttcccggcgccaaacattcccggaagagcggcaggccatcaggcttgccgtggacattc
atgtccatcttctggcagatcagcagatcgcttgttctcagtgcaggtgagtcggtgaccctgatcgcctgaaacaggtcgttgaccgcgtcttgcggacgggtgttggggcgccccgat
ttgcgcaactccttccgctcaaacctttcgccgtactgccggtgctcccgcgtctggtgtcccggaacacgaacaggttgggccgtccgcttatgcacaagcgactgcaggtagatgctg
cgaagcattcccttgacagtcgaacccggcacgtagggccttccaagagggtctttgatgaaagcgtgaatctcgttgagcgtaagcttctttcgagtcatgcgcccgcctcgaccacga
gatgcacgtcgcggttcgatcgacccgatcttcacctcgtaacctcgatgcttagcaggatccagcttgaccgcgtttggctctacccactctttgagtggcgccgtcgcctgtgcccca
tcggtgttcatgacgaacgcttcgaaagacttcctcttgtgagccggaatgtctgcgtaaagaagttccatgtccgggaagtagacccggtcgccctccacgtggtactccttcgaggtc
cgcttctcgccggatccgataaacaccggccccaggcaccgcagcgtgagttcgaacggcttcaggtaggtgttcatgcggcggactccgggagtgcgagaaatagcggtcgcgcgtagc
tgtagaccggatggtttccgcccaggctgacgtcgaggatgcctccttggaagggtcgcgagaagaccgagccggcggcgaatttgtagatgtcgcgtttgcgcaggggcatgtcagcgt
atgtgctcgacgcgacgaatccactgcgcttgacgaggcggtacgtcgcgccggcgagtgcggcttcgagctcgtcgtccgtgggtagggatgtcgtgagcgtcatcagactggccgcgt
cgactgtcggcgtgagtgcggcgggtgcttctgactcggtaaggttaaacgctccgaacccgcttgtccgttcgccgcccagcgcggagatccctttcaacagcctggtgagtaggccga
gctcggactcggatccggtcgccagcaaccacagacccgcgtccagctcgaaccggaagtagccgacacggtacgggtcggcgtctttctttccgttgtggatcgctgccttcgctgaca
cggcgtggacaccgatcttggtctgccgcgccgcgagttctttcaggtcggccgtgccatcgaggaagctgccaagctgggcagcgggaagaaagccgatcttcttcgccagcttcttct
gcatacttgagccgtcggaccgaacgctgtgcaggggcttgggaaccaggtaatcgggccccacatagggcagcagatcggtcaaccgcagcgtcgagcacgcaacgagttcgccaagca
gctgctggccacccatccgtagcgcttcaacgcaaagcgcagagtagagggtgtccgcggggcagctaatcgtggacgactcgaggccgtggtcgccgaagtgtgtgcggtcgaagtcga
acctaaacagccgcgagttcatggtttagcttctccagcagagaaccgtcgagggcgccgactgcggcgcgggctttcaggttgctgaacttgacctgcccgtagccacgggttccgctg
ccgccgaggtagtcgagttcgagcaacttcaggccgcgcgcgatggcgttgaagtcctcgatgatctcatcggaggaaggcagagacgccttctgttcctcgccgggggtgccgaaggag
acctcgtagacaagtgagaacgcgaactcgctgccggggatcacgcgttccatctggcgaaggtttgcctttgcggtcacccggttgatggcgttctcgaatttcacctcggtgagagtc
ttagcgccgcgggcttcgaggtcgtctttgttggtgagcttcgtgtcgcggaagacgagtcggcccgtcatgtactcctcggtgtcgccgaaaagccgacggatatgggcgtggtcctca
ttcggcttcctgtaaaacgtttctgtgtcggcgccgtattggcgggacagcaaggtgcggaccttgcccttcaggctggtacccggaatcatcggcagcctgctcagcggatcacgaacg
acaggcttgtcgaccgcgccgatggcggagaagccatcgccggccccgatctgcaggcccgtcaggacggtcagtgtcccggttatctcgatcttggcgtagctcgtagtcattgggttg
tctcacttgtccttcggatcgaggtacttcttgtatgcggctagggcttccatgtaccggcagaatcgcagcagcccgtcgcggctatcgcctatcccttccagcgcttctaggagtttc
gcgtttcggacgaatgtcttaaccgcgtcttcacgcccggactggtagacgaaccggacccgcaggtactggaccttctccttcagctgacgcgggagcgtggggttggcgctctgctgc
gcctcgtcgaagagctgtgcggtcaggctgagtagcacccgcagctgggttgtggtcagctcgaagccgttctttttctttggcaggccgcgaattacttcggcctgtttcacatagtcg
tcttggatgacgctcattcggactcctccttgcgagtgcgatagatgtagaggtgcagcgcggtcttgagttgcttggcgtctgtcggatcttggaaccattggtgtagccggttagcaa
actgctgaaaaggcgctgtgtcaccggtggggttacgcatgcgcgtgaggaagtacacccatctggcctttgtgattcgatcgtcgcgttcggcgagtagttcgagcagcttgtagatga
aggccatgccgcgttcttcgttgccactgaaatagtcggcgatgtgccggtacttctcctcgatcaccttgctgagcagctcatcccagccgaaggtgaactcgcgatcgaagagtgcaa
ccccgttcttgccgggcagcgacttcgccgcgtcttcgagatctccgacttcgcgggccatcacggagatggggtacttgtcggggaacatgccgatgccagccgacacggtgagtttgc
cctgggtgaattcgtggaaccgctcccgaagctcgatcccgaactcgatgacgtcgtcccacgcgcccacgacgaagacgtcatcgccaccggagtagatgatcgtggcctcgcggggcc
gcgccgggtcatcgccggtgatcgggcgcagtttcgggcgtgccaacacgtagttgatgtgctgccggaagaacaacgacagcatccgggagaacgcggccgtgcggctaatcgtgttga
acttgccgttgccttgctccatgaagccgtgcgtgaatgcctggcccaggttatcgacgtcaaggcgcagaaccccgaggcgcgcgattccgctcgcacgcttcacgtagtcaccgaact
ccatctgtgcgacgtagtcgcccacccagagcccggtgcccaaacactcgccggcgaagaacttgttcttcgcgtaccgccttcgggtttggggttgctggagtgccttatcggcgtcgg
ctcggctacagaacgtgagtgtggcgccgaacggcaggggcagacctttggtggcgccgtcagagatgagtaggaagcggcgagactcggattgaatctgcgaagacgcagcggtcagcg
cttggcacaggctgcactttggctcgtcgtcggcgctgaccgtgcggttgaccgtgtggcacacgctgcattcccggtcacctttctgaccgtcgtgatcgcgcgagttgagttcccgca
gttggtcagcgctgtatcgggcgagcttcttcgcggaaagttgctcgctcaactcacggtagagcccgctgtagcggagggcgcggttacttgcctggctcgcactctcgttcggccgac
gcatcaggtcgttcgcggcaagcggtacgctgcccgtggcgatgaagagccgggttgcgaagttttccagcagccagtcgttggcctcacgctcgaactgttcgacggatttccgcgcgg
actccgtgttgggcagcagcaggtacgcgtgcccgccgccggagtagttgagattcgcgcggctgagacccacccgcgcaagtagctcgtcgatgagatgctcggtcagcatctccaggt
agaagctgcgggcacgcagcatcttcgcggcacccgaggaatggatcgtgtagatgaagtcctggatgcctgagacgtcgaaagttgtgagcaggaaggctttttcgttgtagaaggtgt
cctgcttgtcgaacagcgctgacttgaagtcgctttgtccggtggcttgtaggtagtgccagatgcaggcgccgagcgcacccgtcagcttcaggtggtcgaagagtgagacgtcgacga
cctcggacgcgtcggtcgaggacggcacgaacgacagcgtcgcctcgaggacgttgaggaggctggcgaggtaggtgtcggaacgttcgaggtcgaccagaatggctttaagtttgttga
cgatggcggcgtagcggtccttgtcgaattcgatccggcgtggcgacggtatattgatcggcttgcggtcgtcgagcatctccggggcaaatgccagattcgctgtgccggagccgaatc
ggttgaacatcgaatacaggggcgtgtccggatcccaagtgctcgcaccatggccgtcgtcggagtcggccttgcggcggtcggttccggccgcgatattgtmggcgatgtaggccggcg
catcggcggcaaggcggccattctcggccgccgtacgcagcgcagaactgtggtgatagctgatcgcgtcgagaatgcggcggtcggagaccccaatgtcagcctcatccacctcgtcgg
tgaactgcgacggattgcggctgtcgcgcaaccacaccttcttcataaaagcgcggccaatcgcactgtgcctgcccgggtagccgagcgccgcgcgctggaccggtttgccaatgtcgt
gcaagaggcagccgattatggcctcgatgagttgcgggttcatggcttcggtacgcatttttccctcggtgccagtggctggacccggatcgcgcccatccccatggatgcctttattcc
gcatcccgagaactccccgaaccacaacagcgccgcgatatagctcgcaaaagtatccacaccgcggacggtgaacgtggccgagccggtgaagccgggaacacgcgccgcgcccaccgc
gaacggggccgacgccacccggaacgcggagaggcgaaccgactgaccgaattcggcgatgaggccaggatcgggctcttcgccgtcgacaattgcaccgtacttctgcgcgagactctg
aaacacgagccgcggatccggccagaacacgtactcgccggattgcttgaatgcggtaggcgtcaggaactcgacccggaacttgcgcgtctcgggccgcgcgtagaaaatgcgcgcgaa
ttgacttagcgggttctgctccagcgatcgcgacgtgacctgtgtcgctatcccgctcgcacggagccgaaaacccgcaaacgccgcgtcgttgataggtccgacgatctgctgccgcgc
ctcgttcgtcagcgtgctgatcttccactccaaagatgtggtcgagcgggccagcgcgtactgactgtacgggttcaccggcacggtgtggagggtctgcacataatcggccgggatcga
ctccatgaggacgccatgaagatgcggccccagggtcgccaccctcgcgcgttcgagcggggcatcaacctctagagtcagcgtcaatcgcgacaagtgttccgtcatccggcgatctcc
tcggtgagaaaagcccaccagaataagcgttggtgaaatccaggtcaagcctgattccgccgcactcgcgcgatgtcggcctcggggctggccactccgacgtagcagatccgtccttct
gatgccgcctcggcgagcagccaagggatggcttcctaacgagccggggttgtagcggtgggcgccggccgcgcggaggatggcgccgccaatgctgctgttgcccgcgccgtcaattga
cgccagcagggaccgaaccgacagcagatcactcgcagcgccgactgggcgtacagctcagacccaagcgatgccgcccagtcaacccacggcctcgcggacccgggcggcgacctcggc
cagcgcggcctcgtcgtgcaccggcgccgccaacgtcggcgtcaccggcagctgcacccagctggtgcaaccgccgtactcgggcctacgcgccagccggaccggctcggccagcgggat
cgccgagaccaccaagacggccagtttgtgcttgggccgaaagtcgagccggtcggcgcgcaccgactcggcggtccagatgtgcagatcctcgatggcgtccagaccctctggccggtt
aaccggcagtgcggcaacaactttcgctgcggcccgcagtagcacacactcgtcggtgctgtcggcggccgccgggcccagcaggtcgcggtgctcggggcgaacccgctcggcgtggct
gtgcgcgaccgtcgggaacaacaagaactcgtgggccgccacctcgaagcgcttctcgccgatcccgcccttacgcagcagcaccgtctgccggccgtccagcagcgcgtgcaccgccgc
gctccactccttcagcgctggcgtcaccacgatcccgcgagccggaccgatgtccgaatgacgccagcaccgcagggttccgaggggacgccgatcatctccgagacgttttgccccggg
cagttccattggtcctgctgaatcaggccggtcatccagtgcatccaatagtgatgacagtactcgtgtcttgctcaccaccacagccggattcgtgcccaactgctctcatctagtcga
ttcagccgcgtccagccgcaaccgtgccagcggaacggcacgatcgccggcaggttgatcaggaccgcagcaccgccagcgcgttctccacttcgcggcggtgccgttcgtcgcaggcgg
cccaccgctgctcgtcggcgtcgaggtcagtgaggaacgcaaatcgcttccgaacgcgagcttcccaggcagccatagcgacaggacgggtcagcacgccgatcgagtcgggctggaagt
cgtgctcgctgcgggcggcgaggacgtcttcgacgcgtagtggccgggtgccgcgccggtcatcgacgacatcaccccacaccttgagcacccacagccgccgcacgagcggttcgtcaa
tcgttcgcgaggcgaagtggttcaggtcgtacaggtcccgtgccagcgcaacgcggcggtaccgcgcgagtttctctgcgcaggcttccgcttctgccacgaccggcagtgtcggcagcc
caaaaccgtaagccttatggatcggcaactggatgaatgcgagcagctcagacggcaaagccaacggccgccgtgcgaactcgacgctggcgacgatccggggctcgcccaattccgtgt
gccgcacccgcaactgccaatgccggccgtcgcctcgtgtgctctgcacgccgaattcgaagccgccgacacgggcgccgtcgatcagctcgcacacctccagcacgacctcatcgtcgg
gcgcgctgaagtccagatcagtggagaaccgcccgacgttgcccagccggcacttccgtaagctggtaccgcctttgaacaccaggcggttatcgccgaactggacggtctgcgacagca
ggtacagcaggtggtcctgggcgacgtcgagcagagcggcgtcgtatgcctcggcccgaccaagagcgtgacgcgcaacgagcgcacgggtcagaccggccacagtcacgccttgccgat
cacgcgcagcagcggtacgacgagctcgtcgacaagctgatactcgggagcccagacactctcgccacggtcgcggctgtgcgcggtggtgaatcgagtcaccggcatcacttcggtgtg
ccgcttggccagcagcgcctggcctcgtgccggttcaccgcccgagtccagcaggtagcttgcacgctgccaggccgatgtcggccggcccgacagtagacgctccaggcgctcgtcact
gcagtcggcgacgaggtcgtcaaggtgggggacaaggtcggcccacggcccgaacgaggccgggcgcgtggcgatttgcacaagtaatgcttctggtcctagcgccggtaacccggtcgc
ccacgcgacgaggtcgagccgccgccggaccagcaacgcgggacgcggagccagcagtgcggtgtccgccgcgttccaggggatgcgcacgacggacacatacgatgctaggccgtcggg
cagccttttggccggcggcagccagatcgggatgcggccgtcgggttggcggtccaggtatccgaggtgccacgctgcggatgcaccggccagcatgaagcccgcgttctggtcacgggc
cagccacgagcgcagcggtagatacgggtccgagatggcggcctcgccggggggaatgaatgcccaggtgcctttcaccggcagttggaccagccacccaatgcggcgcagttcgcggat
ggcggagtcggggtcgcgtccacacccagcctctgtaagccgttgcgtcagatcctctttcgtgacgactacgggccgatcgcgagcgaggccggacaccacccgtgacgcccacgtggg
gatgcgccgatcggcgccggctgggctcaccaccgaacttgaattcacaccggaaactatactatatctgtacgcaacaatgttcaaactcaagaaatcacttgatttaggaacgggctt
cggtcagtgacagtacgaaacccgttccaaactcaagtgccctgtacgggctggcggcgatgcggtgcaacggcgagagacaaaacgcgcttcgcggacgaccggccgacgcgccggaga
gtcgccaagaacgtcacccctgaaatcaagtgggaccaggatgcactgacgcgttgctcggaccagtcacccaggcgatgcgcctcggctcaaaaactcaacccacggcctcgcggaccc
gggcggcgacctcggccagcgcggcctcgtcgtgcaccggcgccgccaacgtcggcgtcaccggcagctgcacccagctggtgcaaccgccgtactcgggcgtacgcgccagccggaccg
gctcggccagcgggatcgccgagaccaccagcacggccagccgatgcttgggccgaaagtcgagccggtcggcgcgcaccgactcggcggtccagatgtgcagatcctcgatggcgtcca
gaccctctggccggttaaccggcagtgcggcaacaactttcgctgcggcccgcagtagcacacactcgtcggtgctgtcggcggccgccgggcccagcaggtcgcggtgctcggggcgaa
cccgctcggcgtggctgtgcgcgaccgtcgggaacaacaagaactcgtgggccgccacctcgaagcgcttctcgccgatcccgcccttacgcagcagcaccgtctgccggccgtccagca
gcgcgtgcaccgccgcgctccactccttcagcgctggcgtcaccacgatcccgcgagccgggcagccacgtcgggtcggcgcaacggcgggacggtcttcggcggctgccgccggggcgg
cagggcgtccagcaaccgcgtcgtcgtcgcggtcacctcggcgacggcggcctcaaacgcctcggcggtggccgccgacgggtgcgtgatgccactgaccttgcgcacatactggcgcgc
cgccgccgcgatctcgacgggcgtggccgggggttgcagcccgcgtagttcggtgatgttgcggcacatgccctcaacgataggcgcggctaccagacggtgaccggtcgtgggtgccga
tgactgcgtagccgccggtccttggtcaccagccgccagccgtgttcgatcgcggtggcgtagatcaaccggtcggccggatcgccggggaacgacgagggcagcgccaccgccgtggcg
gcgaccgagggcgtgataccgacggtgcgaacgtgctcggccagctgctgaagccaggacagcaccggaatcgccagttggatgcgttcctgttcggcaagccaagccagctcgaaccac
gaaatcgcggcgacggcgagctcgtcggcgtgttcgatggcctggctcgccgccatgctgagacgctgcggctcggccgaccaccagtaggccacatgcgagtcgagcagcaccgtcgtc
atgaaacgttccacgaaaccccggtggtgaagagttcgtcgtcatccacggccgccatcgccacacccgagaatcgacccttcagcgcgtgcggccccgtcgctgccaccagccgggcca
cggtgcggccgtgtttggtgatctcgatctcctcgccctgggccacttcatcaagcaaggagaggatcttcgccttcacctccgtagcggtcatttttctggtcattaggacagtctaac
ggtcctgttacggtgatcgaatgaccgacgacatcctgctgatcgacaccgacgaacgggtgcgaaccctcaccctcaaccggccgcagtcccgcaacgcgctctcggcggcgctacggg
atcggtttttcgcggcgttggccgacgccgaggccgacgacgacatcgacgtcgtcatcctcaccggcgccgatccggtgttctgcgccggactggacctcaaggagctggccgggcaga
ccgcgctgccggacatctcaccgcggtggccggccatgaccaagccggtgatcggcgcgatcaacggcgccgcggtcaccggcgggctcgaactggcgctgtactgcgacatcctgatcg
cctccgagcacgcccgcttcgccgacacccacgcccgggtgggcctgctgcccacctggggactcagcgtgcgcttgccgcaaaaggtcggcatcggcctggcccggcggatgagcctga
ccggcgactacctgtccgcgaccgacgcgttgcgggccggcctggtcaccgaggtggtggcccacgaccagctgctgcccaccgcccgccgggtggcggcgtcgatcgtcggcaacaacc
agaacgcggtgcgggcattgctggcgtcctaccaccgcatcgacgagtctcagaccgccgccgggctgtggctggaagcctgcgcggccaagcaatttcgcactagcggcgataccatcg
ccgccaaccgcgaagccgtgctgcagcgcggccgcgcgcaggtgcgttagcggcgatcgcaagcgcggcgaagccgggtgctgggggtacctcccgcgtgcgggggacgggtcgccgcca
tcagcccttcagcgaagccgggtctcggtgcggctgttgaagaggcgcacctcctgcgagtgcggcacgatcgccaacgactcacccacccgcaccgcggtacgccggtcggtgcggaac
acgatgcgcggtgcgcgtgacgaccagccccgctggtcgaccggcgttgcgtagacgaaggattcgaagccgagctcctccaccaactcgacgtgcacggtcaacgatcccggggtgccg
atcgatgccacgtcccaggactccggccgcacgccgaccagcacccgctcggccgccgggtccggaaccggtatcgccaaatccggtgcccgcaccacaccgtgggcgacggcggcgtcg
atgaggttcatcgccggcgcgccgatgaacgtggcgacaaacgtgttgaccgggtcgtcatacagcgccctcggcgtgtcaacctgttgcagcacaccgtctttgagcaccgccacccgg
tcgcccatcgtcatcgcctccacctgatcgtgggtgacgtagacggtggtggtgcccaaccgacgctgcaatccggagatctgtgagcgggtgctcacccgcagcttggcgtccagattc
gacagcggctcgtccatgcagaacacccggggccggcgcacgatcgcccggcccatcgccacccgctgccgctgcccgccggagagcttggcgggcttgcggtccagcagatccgtcagc
tccagcatgtcggcgacttccagcacccgccggcgggtgtccgcgcgcgacatcccggcgtttcgcagcgcgaaccccatgttggcggccaccgtcatgttcgggtacagcgcgtagttc
tggaacaccatcgccacgtcacgcgcccgcggcggcagatgcgtcacatccacgtcgccgatgctgatgcgcccgctctcaatgggttccagcccggccagcacgcgcagcgtggtggac
ttgccgcaaccggacggaccgaccagaaccagaaactccccgtcggcgatgtcgaggtccaagttgtcgacggtcggcgcgtcggcgccgggatagcgctgggtgacagcagagtactga
acgttagccatgccccgccagcttccgcatgatctgccgatccaggatgacctgcaaccgtttttggatgttcgtgaaggtcttggtcacgtcggctccgcgcagcccgatggattccag
gccggcggagatgatccggtcaccaccgggcaggaaaacccgtgcgtagtcttgtgtccgggtgtgtggcagctggtcgagcgccacccgcgcacggggattgtccgccagatagtgccg
ttcgctggcatcgtcgacggcggacttgcgcaccggcagatagccggtttgctggctgaagtaggcggtgttcgtcgggttggtgacgaatgcgatgaacttgagcgcgttgacttttcg
ctcctcggagagcttggccggtatcgccagccccgcaccgcccgtcggacaggcgggcgctgcgtccgggcccgtgggcagcggtgcggcgccgaagtcgaatcgggcagatgcggtgat
gccggccagcgagccggtggatgccacggccgaggccaggattccggtggcgaactcgttggcaatatcgttggcgaccgccgcataacccttgccatggatggagttccgatagaagtt
gccggccgcgatcgtggcgggctcggtcaatgtcaatgtccacttgtcggagtaggcaccgccgaatgcccagttcggtccctgaaacgtccacgagatgaggtcggcgttagcccagcc
gtgcgccgatcgaccggcgccgaccacgcgctgtaactccggaccccactcgtcgaactctgaccaggattgcggtccgcggtcgggtaggccggcctgttgccacgccgccttgttgta
gtagaacagcggcgtcgagcgagcatacggcacagcgtaatggcggccgttgaactcatagtcggccagcagcgaatcgacgtaatccgttgtgtccaccccaacttggccgaacaggtc
gtcaagggcagtgagaacaccgctgagggcgaaatggaaccaccatcggtcgtcgagcaaaacgacgtcgggcacgtcggttccgatgagcgccgcattgaatttctgtgccacctcgtc
gtagtccttgccggcgtcgatcagcttgaccgacagagtggggaatcggtcctggaaacgaccgatcagctcccgttccgccgcgctggattggccgggatgactggaccagaagtcgat
tgggccggaaccggacttcaccgaaccgccgccgcccatcccggcgcagccggcggtcacgccggcggcggcagcggccagcgcgaggaattgtcggcggttcagcgggtccatgcctat
cccttgaccgcgcccgaggtgaggccctttatcatctgccgctgcaaggcgatgaagaccagcaagatcggcagcatcgccaacagcgtcaccgccatcaccgggccccagttcgtcaca
ccctcggcctgctgcagaaacgtcagacctatcggcagtggtgccaccgattcgtcgtcggacatcaggaacggccacaggtattcgttccattcgttgaccacggtgatgacaccgacg
gcgaccatggtgggccgcgacatcggcaacaccacccgcagcagcagttgccaccaccgcgcgccgtccatccgggccgcctcgatgatctcggcgggcagcgacagaaagtggttgcgc
atcaagaaggttccaaacgccacccccgccagaggcaggatgatgccggcaaaggtgttgcgcaggcccaggtgtgagatcagcgcgtagttggaaatcacggtgatctggttgggcacc
atcaacgcggcgatgatcaccaaaaacaccgccgtgcggcccgggaaccggacaaacaccaagccaaaggcgctgagcacaccgagcgtgaacttcaccaccgccagcaccgacgtgatg
atcagcgagttgcgcagaaacgtccagaacggaatctgctcggtggccgtgcggtagttctgcgggtaccagcgcagcggccaccaactggtgggctgcgcatagatgtcgggctgatcc
ttgaacgaggtgaagaacacgaacagcaacggcccggcaatcagcgtgaccaccagcaacatggccgcgtagccaacgctgctacggagccgatccggcgtcactgccgctgcccccgat
ccatcacccgcacctggtagtacgtcacggccagcagcaccaggaacatgatcgtggccaccgtggcgccataaccggcccggaaattgcggaacgtctccacatacacctggtacacca
tggtggtggtgccggtgccctccggcccgccccgggtcatcacgttgatcacatcgaacacctgcagcgagttgatcagcacggtgatcgacaagaaaaacgtggtcggccgcagctgcg
gcaacagcactcgacggaacacggcccaccggctggcgccgtcgatttcggccgcctccaacagatctcggcgtaccccctgcaacgcggccagatagatcacgaaggtatagccgaggt
tcttccagacgtaggtgatggtcaccatgaacaacgcccagcgcgcatcctggtaaaagtcgggcaccccgaccccgatccggcgcaacaggtcttgaatcagaccgaaatgcgggtcga
agacgaactgggcggccaggccgacagcggcaccggagatcacgaacggcgcgaaaacagtggagcgcaccaggtttcgtccacgcaacggtcgatcgagcagcatcgccagcgccaacc
ccagcaccatcgagccgaccaccgcggcaccggtgaaaaccgccgtgttgaacacgatctggcgggtgtccgaccgggtgaaccactcggtgtagttggataaccccacaaatcgggccg
acggatcggagacgttccagtcgaagaacgacagccggatgttgtcggccaacgggcgatagacgaacagcagcaatagcgccacattggggccgaccaacacgacgaacagcgcataat
cgcgcacgcgctctttcgatgaccgaagccgtgctcgttgcggcgccgccatcggcgcagtgtagctccgtattctgtcggcgagtttgccgccacggtcgatgaaccaatcaccgccgt
cacggcaatgtcggccagctacgccgcgcccgtcaccgcccaccgaccgctgtacgcccgccatccgacgaatatcagccgcagcacgataaacgtgcccagtcccgaccagatacccgc
cagcccccagccatacgccagcgacaaccagacaagcggcaaaaagcccaccaacgcactcgccaccgtcgccgtccgcatgaacgcggcgtcgcccgcgcccagcagcaccccgtcaac
tgcgaaaacaattcccgcaaaaggcaattggactaccatgaaccaccacggcaccccgatcgcggcgagtaccgatcgatcgtcggtgaatagcccgggcagcaccgaggagcctagccc
taacgccgctgccaaaattcccgccgccaacagcgaaaacgccgtcacccgccatgccaccgccttagcgtgcccggcatcaccggcacccaacgcggcaccgaccagcgactgcgccgc
aatcgctagcgaatcaagaaccagcgcaagaagaccccacaactgcaacacgacctggtgggccgcgagcgcggcagcgccgaacctcgcggccaccgccgcagccgagacataacaaac
ttggaaggccagggtccgcacgatcaggtcccgcgccatcatcagctgggcgcccagcacggcgcggtccggccgcagcgacacccgctcggccagtaacgcaccggcaaacagcagcgc
cgccagccactgccccaccagattggccaccgccgagccggttaacccccagcggggcaaccccagccaaccgtaaaccagcagcgggcacagcagagccgacgacccgaagccggcgac
cacataccgcagcggtcgcacggtgtcctgcacgccgcgcagccagccgttgccggcgagcgagaccaggatcgccggcgtgcccaggatcgcgatccgcagccacggcaaggccgccgc
ggtgatgccatcgccagaagcgatcgccgacaccagcggcgtcgcggtggcttccaccacgacgacgaccaacgcgcccagacccaacgccaaccaggtcgcctgtacaccttcggtgac
cgcggccacccggttgccggcaccgtaacgacgcgccgcgcgcgctgtggtgccgtaggacaaaaacgtcgcctgggaaccaaccaggccgagcaccagactgccgatagccagacccgc
cagcgatatcgcccccagccggcccaccacggcgatgtcgaacagcaggtacagcggctcggcggccagcacgcccagcgcgggcaacgccagctgcgcgatctgacggccgcccgcgcg
gtgccccacctggctcaacggcggctaaccaagcgccgcgcgcaacgacgccacagcgtcgtcgatcgagccggtggtcgtataccccgcggccagccggtgaccaccgccaccgaaccc
agaggcaaccgcggccaaattcacggtcttagcccgcatcgacaccgaccaccgatgcggttcgacctccttgaacaccgccgcgacctcggcttgttgcgtggtgcggacgatgtcgac
gatgctttccacttcctccgagcgcgcagcgacccactcccggttgtcgacgacgacgtaaaccagcccgcggccaccgaccgcctcggacaccagctgcgccgaacccaacacccgcga
tagcaacggcaaccaggtgaagggatggctgtccatcaaggtcctgctgacggtggcgttgtccacaccgatctctaccagccgcgccgccagccgatacccccgcacactggcccagcg
aaacgaccccgtgtcggtcgccaacccggcgtagatgcagtgcgcgacgcgcgggtctatcggtttcccccacgcgtcgaggatctcggcaaccatcgtcgtggtggaatccgccgacgg
gtcaatgaaattcgcggtgccgaacaggtcgttggaggcgtgatggtcgattaccaggagctcccgcccggaatcagttagatcgcccagagcaccgagccgatcaacactcggaatgtc
aacagtcacaaccaaatcgacatcgcggcgcatcacctcagggcggaccagcagatggcagcccggcagcgaacgcagcgactcgggcagtgtcgccggcgcggcaaagctgacctctac
ccgcttgccgcacccgtccaacaccaatgccaatgccaatccggcgccgatggtgtcggcatcggggtggacgtggcagactaccccgaccctggcagcggccgacaacagcgcagcggc
accgacggcgtccacgcgggcccccgcgcgacgccgcccgtcgaccagctcactccttgggtcgatcgtcgtcaccggtgtctcccccgcaagtgagcggtgcctccacagcctcgggtc
cgtcgctcgttctgatacccagtcccccgggagccggtgattgcgccaccgacccgttatcacggtacgggtcggcctcccccgccggtttggcgcccacccggacccgcgccagatcgg
catccgcggcgcgagcgcgggccagcaactcgtccatccggtgcacactgtccgagatcgtgtcgagcgtgaacgtcaaggtgggagtgaaccgaacgccggtgcccgccccgaccttgg
tgcgcagcacccctttggcccgttccagcgcggcggccgcgccggcgcagttcggctcgtcgtgtagcgtgcgtcccatcaccgtgtagtacaccgtggcatcgtgcaagtcggcggtca
ccttcgcatcggtgatggtcaccccggccaatccaggatccttgatctcgtactcgatcgccgaggcgacgatcgcggcgatccgtttggccagccgccgcgccctagcagcatcagcca
tcaggcgcgttccttctggaccagctcgtaggactcgatgacgtcgccctccttgatgtcggcgtaacccagtgtcaggccacactcgaagccgtcgcgcacctcggtcacgtcgtcctt
ctcccggcgcagcgaagcgatcgaaaggttctcggcgaccacgatgttgtcccgcaacagccgcgccttggcgttgcgccgcatcacacccgaggtgaccaggcagccggcgatgaggcc
gaccttcgaagaccggaacaacgcccggatctcagcccgacccagctggttttcctcgtagatcggcttgagcaggccacgcagcgcctgctcgatctcgtcgatcgcctggtagatgac
cgagtagtagcggatctccacgccttcgcggctggccagctcggtcgccttgccttcggcgcgcacattgaaaccgatgatcaccgcatcggaagccgacgccaggttgacgttggtttc
ggtaatgccgccgacaccgcggtcgatcacccgcagcaccacctcgtcgtccacctggatacccatcagggcctcttccagcgcctcgacggtaccggcgttgtcgcccttgaggatcag
gttcagctggctggtttccttcagcgccgagtccaggtcctccaggctgatccgcttgcgtgagcgcgccgccagggcgttgcgcttgcgagcgctacgccggtcggcgatttggcgggc
gatacggtcctcgtcgacgacgaggaagttgtcgccggcgccgggcaccgacgtgaagccaatgacctgcacaggccgcgacggcagcgcaacctcgacgtcttcgccgtgttcgtcgac
catgcggcgaacacggccataggcgtcgccggcgaccaccgagtcaccgacccgcagggtgccgcgctgcaccagcacggtagccactgggccgcgaccacggtccaagtgcgcctcgat
cgccacaccctgggcttccatgtcggggtttgcccgcaggtccagcgcggcgtcggcggtcagcaacacggcctcctccagcgcctcgatattggtgccctgcttggccgagatgtcgac
gaacatcgtgtcaccgccgaattcctctggcactaaaccatattcggtaagctgcccgcgaatcttggccgggtcggcaccctccttgtcgatcttgttgaccgccaccacgatcggcac
gtcggcggcctgcgcgtggttgatggcctcgaccgtctgcggcatcactccatcgtcagcggcgaccaccaaaatggcgatatcggtcgccttggcgccacgggcacgcatggcggtgaa
cgcctcgtggcccggggtgtcgataaaggtgatcagccgctggctgccgtccagatcgacggccacctggtaggcaccgatgtgctgggtgatgccgccggcctcggcctcgcggacgtt
ggccttgcggatggtgtccaacagccgggtcttgccgtggtcgacgtgacccatcaccgtcaccaccggcgggcgaacctgaaggtcctcctcgccgccctcgtcctcaccgtagctgag
gtcgaaggattccagcagctcgcggtcttcgtcctccgggctgacgacctgaacgttgtagttcatctcgctgcccagcaactccagcgtctcgtcgccgaccgactgggtggccgtcac
catctcgccgaggttgaacagcgcctgcaccagcgccgcggggttggcgtcgattttgtccgcgaagtcgctgagcgacgcgccgcgtgcgagccggatcgtttcgccgttgccgtgcgg
caaccgcaccccgccgacgaccggagcctgcatcgagtcgtactcctggcgcttctgccgcttggacttgcggccgcgccggggcgcaccacccgggcggccgaacgcgccggcggcacc
gccacgctgcccgggacggccaccgccgccgcccccgggacggccgcggaagcccgttccgggagcggcacccacgccgccaccccggtagttgccgccgcccgcgtcggaacggccagc
gccgggcgcaccgggccggcccccgggtcgtggcgcaccaggacgtggtggacgggcacccccgacagctccaccggggcgtggcggcatgctgccgggcgaggcgcccggacgtggaac
cccgggccgggcggtaccggggcggggagccggcggacgcgggatgggccggtcggcgggttgcgccgacgagaacgggttgttgccgacgcgcggggtgcgaatccccggcttcggcac
cgggcccggccgcgccccgggagccatgccggggtggggtgcctgagggctgggcggcactgcggtcggaggctcgggtgcggcgggggtagttggggagacgattgccgccccgccgga
atcggcggccttggcgggcgcggcagtcgccttgccgttgcctgcggccatgtcgatcgcggcgtccagcgccttgtcaagggacttgtcggggcctttgccgggggacttggcggtgcc
tttcgccggggcaggtttgctgccaccgaacgattcacgcagccgacgggcgaccggtgcttccaccgtcgacgatgctgatttgacgaattcgccctgctcgctcagccgggcgagaac
ttccttgctggttacaccgagttccttagccaactcgtgtacgcgggccttacctgctgccactacatctcctgtccatgaggcgacagtcgtgggccgcgcctcgggtttagctatgac
gcattgtcatcgggacttcacggtgtgctcatgttctattgctacctgttctgttgcccggtggttcgagctcgcctagagactccaggtactcgaccactgcggatgtgtccggcgaac
cggcgatgcgcagcgctcttgcgaaagcccgccgccgaatcgcttgttgcgcgcactgccgtagcggatgcagccacgcaccccgccccggcaggctggtcgctgtatcaacgatcacgg
cgtagttgccgttcccggtcgacacagccaccactcgaagcagttcgacggccaaccctcgctttcggcacccgacacacgtccgcaccggtccgcggggattatccgggcgtcgatgcg
ccgaggccgaaggctcgcgctggatcacggctaagtgtagcgtcaccgggcaagcccgattgcccggctatctgccgtgggataacgcacggcgctagcggtcgtgcgccataccgcggc
tgactccgggttcgggctgaccgggcgggggcggcggcgcatcgccgcgaatatcgatacgccacccggtgagccgggcagccagccgggcgttctgcccttcctttccgattgccagcg
acaattggaaatcgggcaccaccacgcgggcggcccgggcggtctggtcgatcaccgacaccgacaccaccttggccggcgacaacgcgttggcgacaaaacgcgccggatcgtcgtcat
agtcgatgatgtcgatcttctccccggacagctcgctcatcacgttgcggacccgttgccccatcggaccgatgcaagcacccttggcgttcaagccggcaacgttggaccgcacagcga
tcttggagcggtggccggcctcccgggccaccgcgacgatctccaccgatccgtcggcgatctcggggacttccagcgagaacagcttgcgcaccagattggggtgcgtgcgcgacagcg
taatcagcggctcgcgggcacctcgggttacaccaactacgtagcagcgcagccggttgccatgttcatagctctcccccggtacctgctcagcggccgggatcacaccctcggaagcct
tggtctcggtgccaatccggacgacgaccagaccgcgggcgttggcccggctatcgcgctggatcactcccgcaacgatctcgccctcgcgggtggagaactcgccgtaggtgcgctcgt
tctcggcgtcgcggaatcgctgcaacatcacttggcgtgccgtcgtggcggcgatccggccgaagccctctggagtgtcgtcccactcgctgatgagattgccagcctcatcggtctcac
gggcgatcacccgaacgacaccggttttccggtcgatctcgatgcgcgcatcggtctggtgaccttgggtgtgccggtaggcagtcaacagcgcggacttgatcgtttcgagcagttcat
tgaccgagataccccggtccacctcgatggcatgcagagcagccatgtcgatgttcatgctccggcctccgtcccgcgggccagccccatctcggaagactgggccagttccaactccgc
cggagccggtggcgaaaactcaacctggacaacagctttcacaatctcagcaagcgggatctcacggactgcccagccccggtcttcccggatcaccaacgccaccgtgccagcacgcat
ctcgccgacccggccggtcagtcgcgatccgtctgacaacaccagctcaaccttgcggcctcgagcacggcggaagtgcttttcgctggtcagcgggcgttccacaccgggagagctgac
ctcgagcaggtagcggccccggatcttgttcgcaccgtccaggccgtccagcaaagccgatgccctgcgcgacaatgcggctatcgtatccaggtcgagaggggcgtcaccgtcggcgat
caccgctatccgcggcgggcgggcccgcgcatcgatgaccacgtcttcgatctcgtagccggcgcacgcgaaatctgcaccgagtagctcgatcacctgcctctgcgaaggtagcccggt
ggtcacggcgagctcctcatcttgagttgtccggtcatctagcggaggcgccgccagggcggctcccagtgtcccgccggcacgcagcagccggcgtagctaccaacgatacgccaggaa
tcacgaatgacgccgtgatcacgccgttcaacgtctcgcctgccttcgtagcggcgtctttctgatggcaggatgttgctgtgcttagagcagcaccagtcatcaaccggctcacgaatc
gacccatcagcaggcggggtgtgctggccggtggcgccgcgctggccgcactgggagtggtgtccgcctgcggcgagtccgcgcccaaggcacccgcggtcgaagagctgcgctcgccgt
tggaccaggcccgacacgacggtgcgctcgcagctgccgccgccacagccatcgggatcccgccgcaggttgccgccgcgctgaccgtcgtcgccactcagcgaacctcgcatgctcgag
cgctggccaccgagatcgcccgggccgcgggcaagctggtatccgctacgagcgaaaccagcagctccagtcccagcccaaccgatccggcggcaccgccaccagcggtgtccgacgtga
tcgattcgctgcgcacgtcagcgggggaagccagtcgactagtggcgacgacatcgggctaccgagcagggttgctcgcctccattgccgcgtcctgcaccgcctcctatacggttgcgc
tcgtgccttcaggcccgtcgatatgacctcgtccgaacccgcccacggtgccacaccgaagaggtccccctccgaggggagcgccgacaacgcggcgctgtgcgatgcgcttgccgtcga
acacgccaccatttacggctacggcatcgtctccgcgctctcgccccctggtgtcaacttcttggtggcggacgcgttgaagcagcaccgccaccgccgagacgacgtgatcgtgatgct
gtccgcgcgcggagtcaccgccccgatcgctgccgccggttaccagctgcccatgcaggtcagcagcgcggccgacgcggcacgactagcagtgcggatggagaacgacggggcaacggc
ctggcgggcggttgtcgagcatgccgagacggccgatgaccgggtgttcgcttcgacggctctgaccgagagcgcggtgatggccacccgctggaacagggtgctgggcgcctggcccat
caccgcggcctttccgggcggggacgaatagctacccggtgacggccgctgcgatatcggtggccagcgaggcgccggcaaccagctcgcgagtctgaccgctgaaccggtcgcgcagct
cgaccacgccgtccgcccagccgcgccccacgacaacgatccagggcatacccaacagctcggcatctttgaacttgacgccgggcgatgcctggcggtcgtccagcaacacctcaaccc
ccagccgatccagatcggcggccagcgcggtcgccccggcgcgagcctgcgcgtccttgttcgcgatcaccaggtgaacatcgaacggcgcgaccgtcgacggccagcgaaggcccagct
cgtcgtggtgctgctcggcaacgacggcaaccaaccgagacacaccgatgccgtaggaacccatggtcaaccgcacaggcttgccatcctcgccgagcacgtcggcggtgaaggcgtcgg
tgtatttgctccccagctggaagatgtgcccaatttcgataccgcgcgccatgaccagcggaccggcgccgtcgggagatggatcgccttcgcgcacctcggcggcctcaatggtgccgt
ctgcggtgaagtcgcggccggccaccaaaccgacaacatggcggccgggttggtccgccccggtgatccagctggtgccgtcgactatccgcgggtcgacgagatagcggacattgttct
cccgcaacgcctttggcccgatataacccttaaccaggaacgggtgcttggcgaaatcatcgtcgtcgagcaacgcgtagtcagccggttccagcgctgcgcccaaccttttgtcatcga
cctcacggtcgccgggcacgccgattgccagcagttcggtgtcccctcccggctgtcggactttgattaagacgttcttcagggtgtccgcggcggtcaccgtgcggccgagatcggcct
cgttggcccaggccaccaggctggcgatggttggggtgtcgccggtgtcgtggaccaccgcctcgggcagcccatcgatgggcagggtgtccgggcgggcggtgacaaccgcctcgacgt
tggccgcataacccgactcgaggcaccggacaaatgcgtcctccccggacggactctcagccaagaactcttcggacgcactgccgcccatcgccccggacactgccgaaacgatgacat
agcgcacctgaagtcggtcaaatatgcgctggtaggcctcccggtgagcgtggtaggccgccttcagcccggcggcgtcgatgtcaaaggagtaggagtccttcatgacgaactcccgag
cgcgcaggatgccggcccgcggccgcgcctcgtcgcggtacttggtctggatttggtacagcgtgagcgggaagtccttgtaggagctgtactcgcccttcacggtcagggtgaacagct
cttcgtgggtggggcccagcaggtagtcgttgccgcggcggtccttgagccgaaacacgctgtcgccgtattgggtccaccggttggtcgtctcgtacggtgcccgcggcagcagggcag
gaaataggatctcctgtccaccgatggcgttcatctcgtcgcggatgacccgttctatgttgcgcagcactcgcaggccgagcggtaaccagctgtacagcccgggcgcgacgggccgga
tgtagccggcccggatcagcagtttgtggctggccacttcggcgtcggcgggatcgtcgcgcagggtgcgcaagaacaactcggacatccgggtgatcacaggcggcaagcctaattcgc
cgagcagacgcaaaagcgcccaggtctgcccgaaaaggggagcttttatgactgctcggcgggaagggttacagctcgccggcgtcgatcgcttccttgacctcctgcgcatgggcaacc
tgctgcggcgtatacccgataaacagcgccataccgccgacgatgatggccgctccggccacccacagcaggccgtaggtgtaggcgtggtcaagcgcggccaactgcacgtcgttcatg
aacttcaccggaccggtggtaccgcccaggtacagcgtgcgcgacgtgatcacagcctggatgacggcgagcaccagcggaccgcccaggctctgcagcatcagcgcaattgccgatacc
ggaccgatctggtcgaagccgacgccagcgatcgccgacagagtcagcgggacgacggccatgccgatgccaatcccgccgacgacgatcggcatgaccaggttggggaagtagggcaca
ccacggtgcatgaaaaatgagccgtacagcatggcgccgaatagcagatatccgccgccgatggtcaacacccgtggcgaaaaccgggacaccagctgcgaggacacacctaggccgatt
cccatcgcgatgacgaacgggatgaaacctacgcccgcgcgtagcgcgctgtagcccaagatgtcctgcacgtacaggccgatgcagacggtcaggctgaacatgacgccgccggccaac
aggatcgcgctgaacgtgaccaaccggttgcggtcgcggaacaagtggaacggcacgacggggttctcggcagtgcgctccacgatgacaaacgcgacagcggccgccaaggccaccagg
cccgaaccgatggtaatgcctgacatccagcccttttcaggaccgatcgagaaggcgaaaaccgccgcggtgcatgccagcgtggccagtatggccccggtggcgtcgagcttcatccgt
tctttgttggtttcccgtagggcggtgcgggccaggtagatcatcaccagcccgatcggcacgttcaccaggaacgcccaccgccatgacacctcggtcagtgctccgccgaccaccagc
cccatcaccgacccgatcgcggtcatcgcggcgaacaccgccgtcgcggcgttgcgggcaggtcccttggggaacgtggtcgccaccagcgccagaccggtcggagatgcgatggccgac
cccacaccctgggacaaccgggcgatcaccaacgtcgcctcgtcccaggcgaccgcgcacagcaccgacgagatggtgaatagcgcaacgccaacaatgaaggtgcgtttgcgcccgatg
gtgtcgccaagccggccgccgagcagcatcagcccgccgaaggtcagcacgtaggcggtgatcacccagctgcggccggcatcagacaagctcagctcgttttgaatcttaggtagcgcg
acgatggcgacggtgctgtccatggtcgccagcagctgcatcccgccgatagcaataaccgcagcgataaagctgcgcgagggcagccaagtcgggtagtacctgctggggcgctctgaa
gcggtctcctccgagcgcggcgggcgcatcggggccggacggtgtgggcgtccggctgtccagttacggaccgcccgctctgtgtcgttgagagccgtcat
