# Supplementary material for: Structure and variation of CRISPR and CRISPR-flanking regions in deleted-direct repeat region Mycobacterium tuberculosis complex strains
Source: BMC Genomics. 2017 Feb 15;18:168. doi: 10.1186/s12864-017-3560-6 (PMC5310062; doi:10.1186/s12864-017-3560-6)
Supplement: Additional file 3: — Sequences S1–S6. (ZIP 66 kb) [file 12864_2017_3560_MOESM3_ESM.zip › Additional file 3 Sequence S1 DRplus_corrVsContig_A_0389-12.txt]

>SS_DRplus_0389-12_corrVsContig_A|SS_DRplus_0389-12_from-LF-ReseqOnH37Rv_correctedVsContigA|||.|
tcagcggctggtcgcgcgccagtcgcgcagcacttcctcgacgtgctcacccacccggtgccgcgccgtttcccggtcgacacccgacatcagcagttcgtcgaacgaagtgtcgatatg
ccgcaccgacgccgcgacggccagcctcaccgcttcgggatcgagcgcccgtccggccgcgctacgtccgatcctgccgctgccgcgggtggccgcgtggcgggcgatcgcctcggcccg
gccggccgggcagttcgggaacagcgtgcgaatcgcggcgccgaattcggcttgcagacgcaggtcctcgttggcccgtcgcgcctcgtcgcgctcccggcggcgggcgcgcacctccgc
atcggcgaggcactcgttttcggcgcgctccagcgcctccgcctcgaccaggatgccctgacgctcgtatcgcttacgcgcccggctccaccgcaccaccaccgccgaaagccggctcgc
ccgcttggcccggcgggtaagcgcggcgtccccggacggcaagaagaccagatggccaaggtccgcgcagtccaggcacaacggccccgcgtcctcaaggaacatcaggtcaccgctgcc
gccacacgacgcgcatgaccagtcgttgaccggcatgatcacgaccaaatcggggcgccggctctgccgcgcgaccgcacgctccgagagctccggcgacacccaatgcgtgcgatacgc
gcgctcgatggcgtcctcgccggtgacgctgaaccgcagccgacggcggtcccgagtgcgagcgacgtaatcggtctccgacgggttgagcccccggtcgcgggcccagcgccgcaacgc
ggccatcacggcggtgatcttgctgaggttggcctgtacgacttgctccagcgagtcgacgcggccctgccgccactggtcgacatgcgagggcgccagccagcccaggccgagcagcac
atcgatcgcgctgacgaaccgctgtcgggccagcgccgcctgcgccgcccgggccacccgctgctccagaggttgacgtgccatgacctgcccgagcctagtcggactgcgcaccgaggc
cgcggaactgagttactccgaccagccggacgcgctcggagtggcgatgcgcgaacgtcgggaacaacagaacctcgttcggccgccacggagaaacgcttctcgccgcatcaacaccga
tcagacgtcgacgaagtacgtctacattacgtacatgcccgagactctgactggtcgcctcaacttccgcctgtctcctgaacaggagcaggcccttcgccacgccgccgcgctcaccgg
ccagagcctgtcggggttcgtattgtccgccgcggtcgaccacgcccacgatctcttggcccgggccaaccggatcgagctgtccgaggccgctttccgccgcttcgtcgccgcgctcga
cgagcccgacgaggcggctcccgaattggtgcgcctcgccagacggaagagccgcattcccccccattgagcacccccgcgctcggccccgtcgagctgttggacccggaccggcacgac
acggcgcgcttctccagcgatgttgaggttctcgaccactggctgcgccgagtcgcgcccgtcgcggctgccgccggcacggccgctacgtgggtgctctgtcgaggccggcgggtagtt
gggttctacgcgctcgccatggggagcatcgagcggatccgggtgccatcgcggccgggccggggccaacccgacccgacccgatcccagtgctcgtcctcgctcgcctggcgctcgacc
ggcaggagcaaggcaccggtctcggtggcgatcttctcctcgatgccctcatccgatccgtggccggtgcccggcactacggcgcccgcgccctggtcgtcgacgccatcgacgaccgcg
ccgccgagttctacggtcaccacggcttcttgcccctcgagggtcgacgcctctaccggcggatcagcgacatcgcgcgggcgctgggagtatgaagcgctatcgtcgcttggcgacgtg
ctgccgatcgatcgcctcgaatggcctcgttgttgttgtcgtcggtgatggggaggggcaacggcaagattttggatccggtggtggccaccacggggatgggccgctcgacggcgcggc
agatgttgaccggcccgaggttgccgggcccggccgagcaggtcgacgggcgtagccttcggcctcggggcttcagcgacgaagccagggcgctgctggagcacgtgtgggccttgatgg
gcatgccgtgcggcaagtacctggtggtcatgcatgacctgtggttgccgctgttgaccgctgccggtgatcttgacaagccgctcgtcaccgaggcgtcggtggccgagttgaaggcga
cagccctaccaggggcgaatcgcatgccgcactgggccgcagggacactccctgatggctttccagcccgggcggtgaggacgcgcacgtgaaaaccaacccccggtacggcccggcgtt
ctactcagtgatgacggtgttgttcctggcgctgttcgtgctaaatgtgtgcacccacggctcgacgctgggcctgatcagtaccggaggcctcgccgtgttgatgggctacatcggcta
ccggggctggtccggcaagcgccatatcaaccggcaatagcgatcatcgaccggttccggcacacctgaccagcgccgtcgtcggccgccaaccccacggctcgtgtgccagccgacggt
caccgtgtcgcggcggcgggacacgaggaaactgcccaccagccacacctacttcgcgctcacttttaagtgaggcacttcggcatcgaaggcggataagaccaagatcctggatcgggt
ggtgtccaccaccgggatgggtcgttcgacggcccggcggatgctgaccggcccggggctgccggagccggccgagcaggtcgacgggcgcaggctgcgggcgcggggcttcagtgacga
cgccagggcgcttttagagcacgtgtgggccttgatgggcatgccgtgcggcaagtacctggtggtgatgctcgagctgtggctgccgcttgtggccgccgccggtgatcttgacaagcc
gttcgccaccgaagcggcggtggcggagttgaaggcgatgagcgcggccaccgtggaccgctacctcaaacccgcccgcgagcggatgcgcatcaaaggcatctcgacaaccaaaccctc
accattgctgcgtaattcgatcaccatccacacctgttcggatgaggcgcccaaggtcccgggggtgatcgaggccgacactgtggcgcactgcggcccgagtctaatcggcgagttcgc
ccgcaccctgacgatgactgatctggtgaccggctggaccgagaacgcctcgatccgcaacaacgcggccaagtggatcctcgagggcatcaaggagtgccagcagcggttcccattccc
gatgacggttttcgattcggactgcgggggcgagttcatcaatcacgacgtcgccggctggctgcaggcccgcgacatcgcccagactcgctcgcggccgtaccagaagaacgaccaggc
ccatgtcgagtccaagaacaatcatgtggtgcgcaaacacgcgttctactggcgctatgacaccggcgaagagctggagctgctcaaccggctatggccgttggtgtcgctgcggtgcaa
cttcttcaccccgaccaaaaagcccgtcggctacaccagcaccgtcaacggtcgccgcaagcgcatctatgacaagccggccaccccatggcagcgcctgcaggcatcgggcgtccttga
tgcacagcaactctcgaccgtggccgcccgaatcgaaggcttcaacccggccgatctgacccgccagatcaacgcgatccaaatgcagctgctcgacctggccaagaccaagaccgaggc
cctggccaccgcccgccacatcgacctgcaatcattgcaaccgtcaatcaaccgattggccaaggcgaagtaatgcaagccccccacgcgctcactatgcgtgaggcaccagccacgctt
cgcgctcacttctacgtgaggcacctcggatgctgttgcgaatcctgttgggccgccccagtttaaagtggatgagcttggtagaggcgcttacgtgtacgttgggaaagacgcaacagt
ggtcctaaacaaagatggccaagtggtaaccgcctgggcgaacagccgggctggatggagaaatccgtgagcaacgttctcgatgctatttcaacggagcaccgtcccgtgatcgagcaa
gaattagagaatcgtaatcccgctctcttcgacgagcttcggcgcacagagaagccaaccaacgaacagagcgacgctgttatcgacgtgctttccgacgccttgatgaagacctttgga
cctgattgggttccgaatgattatgggttgaaaatcgaacgagcaattgacgcatacttagagacgtggccgatataccgataatcgcttgacaccaactattgccagcaccaggcgcct
accgtgcatcgggagcgcggccgggctggtattcgcgtgggactgaaggagcttaggcaggaacgcacatgacgtacgcagccagggacgatacgacgctccccaaactgctcgcacaga
tgcggtgggtggtgctggtggacaagcgtcagctcgcggtgctgctgctagagaacgagggaccggtcgcttccgcgacggacacgttggatacgcgcggtgatagcgactatgaaaacc
agccggtcgacgcagtggagcggctatgtcggcgtttggctgaccaggcggtgcgtcagtggggttttatgcagggcctcaagcagaagctcggaccaggtgtcgacgtgcggatgaagc
tggtggagtggaaccgatgagctttaatggctcttccggaatcagagtgcatggatcagctgagccaggttgccgcagtgcagtagtgaacggattcggtagtgggtgaggtttctgaat
ccgagggcgttacggcatagggcttccagtcgtccgttgatggcttcggtgggcccgttggacgcgtggtggtcgaagtaggccagcacatcgtggcggcagcgccacagggtgcggcct
agtttggccagttcctctagtacgacagggacaccggttccggcgctgacggtgagcagcgcgggggcttgccgtacccgggtttgttgtttgtagtgccggggcggctcggtgatcagg
tcattggtaggcgacggccctcccgtcgtctcttgccggagtgctacgggagggccgcctgtgtgcgcttggaggcgcagtggtcaccgtagaagcagatgtcgatcaagtcgagcgtcg
gctggcggccggtgagctgagctgcccgtcttgcgggggtgtgctggcgggctggggccgggctcggtcgcggcagttacgcggcccggctggtccggtggagttgtgcccgcgtcggtc
gcggtgcaccgggtgcggggtgacgcatgtgttgttgccggtgagcgcgttgctgcgccgcgccgacacggcggcggtgatcgtgtcggcgctggcggcgaaggccaccagccgggtcgg
gttccgccggatcgccacggatgtggctcgcccggcggagacggtgcggggctggctgcgccggtttgccgagcgtgtcgaggcggtgcggtcggtgttcacggtgtggctgtgcgcggt
cgatgccgatccggtgatgccggatgcaggtggcggcgggttcgtcgatgcggtggtggcgatcggcgcgctcgcagctgccatcgggcgccggttttcgctgcccacggtgtcgctggc
tgagaccgcggtagcggtgtcaggtgggcggttgttggcgccgggctggcccggcgagtgggtgcaacacgagtcgaccctgccgtagccgtcgatcgggccgtaaacctgtgcgctgtc
gtgtgttttgacagacagcaaatggaaaggagcggccggtggcggtcggcgatgacgaggagaaggtgcgcgcggagcgcgcgagggcgatcgggttgtttcgctaccagttgatttggg
aggccgccgatgcggcgcattccaccaagcagcggggaaagatggtgcgcgagttggcctcacgcgagcacaccgatccgttcgggcggcgggtgcgcatcagccgccaaaccatcgacc
gctggatccggggctggcgggccggcgggttcgacgcgctggtgcccaacccacgccagtgcacaccgcgtaccccggccgaggtgctggagctggcggtggcgctgcggcgggaaaacc
cgcagcgcacggcggcggcaatccggcggatcctgcgtacccagttgggctgggcgcccgatgaacgcaccctgcaacgcaacttccaccggctcgggctcaccggcgccaccaccgggt
cggcgccggcggtgttcggccggttcgaagccgagcacccgaacgccctgtggaccggggatgtgttgcacggcatacggattgatctccgcaagacctatctgttcgcgttcttagacg
accattcccggttggtgcccggctaccggtggggccatgccgaggacacggtgcggctggccgccgcactgcgcccggcgctggcctcccgcggcgtgcccaacgcggtgtatgtcgata
acggctcgccctatgtggatgcgtggttgttgcgggcatgcgcgaaactcggtgtgcgccttgttcattccacgccaggtcggccgcaaggcaggggcaagatagagaggttcttccgca
ccgtgcgcgagcagttcctggtcgagatcaccggcgaacccgacgtcgtcggccgacattacgtcgctgatctggccgagttgaatcggctgtttacggcctgggtcgaaacggtttatc
accgcagcgtgcattccgaaaccgggcagaccccgctggcccgctggtcagccggcggccccatcccgctgcccgcccccgagacgctcaccgaggccttcctgtgggaggagcaccgcc
gcgtgaccaagaccgccaccgtctcgctgcacggcaaccgctacgagatcgacccggcgctggtcggccggaaagtggagttggtgttcgacccgttcgatttgacccgcatcgaggtgc
ggctggccggcgcgccgatggggcgggccattccgtatcacatcgggcgccattcacacccgaaagccaaacccgaaacccccaccgcaccgcccaaacccagcggcatcgactacgcgc
agttaatcgagaccgcgcacgcagccgaactcgcccgcggcgtcaactacaccgccctcaccggggctgccgatcagatccccggccagctcgacctgctcaccggccaggaggcccaac
cgaaatgatgcacaaactgatctcgtattacggtttttcgcgcatgccattcggccgcgatctggcaccgggcatgctgcatcgccacagcgcgcacaacgaagcggtcgcccgcatcgg
ctggtgcatcgccgaccgccgcatcggcgtcatcaccggcgaagtcggcgccggcaagaccgtcgccgtgcgcgccgcactagcgagcctggatcgcagccgccacaccatcatctacct
gcccgaccccaccgtcggcgtccagggcatccaccaccgcatcgtcgcctcgctcggcggacaacccctcacccaccacgccaccctggccccacaggccgccgacgcgctagccgccga
acaagccgagcgcggacgcacccccgtcgtggtcgtcgaggaagcgcacctgctcggctatgaccaactggaggcgttgcggctcttgacaaatcacgacctcgactcgtcaagcccgtt
cgcctgcctgctcatcggccaacccaccctgcggcggcggatgaaactcggcgtgctcgccgcgcttgaccagcgcatcggactccgatatgccatgccgcccatgaccgacaccaacac
cggcagctacctacgccaccacctcaagctagccggacgcgacgatgccctgttctccgacgacgccatcgggttgatccaccagaccagccggggctacccccgcgcggtcaacaacct
cgccctgcaagccctcgtcgccgccttcgccgccgacaaggccatcgtcgacgaatccaccacccgcaccgccatcgccgaagtcacggcagactgaacaccacaccgacaccccgaaca
ccaccgaccccgccggacatctcccggcggggtcatttcatgaccaaacgtcctcaccgtcaacgccgccatcatgctcatcctgaatgccggtcaacagacgcggtggcgacccagtcg
tcgtagtttccgtcccctctcggggttttgggtctgacgactcgggcacggccgaaacaccgcgcgaagggcggttcaagtttccgtccctgaaccgccccggtgagtccggagactctc
tgatctgagacctcagccggcggctggtctctggcgttgagcgtagtaggcagcctcgagttcgaccggcgggacgtcgccgcagtactggtagaggcggcgatggttgaaccagtcgac
ccagcgcgcggtggccaactcgacatcctcgatggaccgccagggcttgccgggtttgatcagctcggtcttgtataggccgttgatcgtctcggctagtgcattgtcataggagcttcc
gaccgctccgaccgacggttggatgcctgcctcggcgagccgctcgctgaaccggatcgatgtgtactgagatcccctatccgtatggtggataacgtctttcaggtcgagtacgccttc
ttgttggcgggtccagatggcttgctcgatcgcgtcgaggaccatggaggtggccatcgtggaagcgacccgccagcccaggatcctgcgagcgtaggcgtcggtgacaaaggccacgta
ggcgaaccctgcccaggtcgacacataggtgaggtctgctacccacagccggttaggtgctggtggtccgaagcggcgctggacgagatcggcgggacgggctgtggccggatcagcgat
cgtggtcctgcgggctttgccgcgggtggtcccggacaggccgagtttggtcatcagccgttcgacggtgcatctggccacctcgatgccctcacggttcagggttagccacactttgcg
ggcaccgtaaacaccgtagttggcggcgtggacgcggctgatgtgctccttgagttcgccatcgcgcagctcgcggcggctgggctcccggttgatgtggtcgtagtaggtcgatggggc
gatcggcacacccagctcggtcagctgtgtgcagatcgactcgacaccccaccgcaaaccatcggggccctcgcggtggccctgatgatcggcgatgaaccgggtaattagcgtgctggc
cggtcgagctcggccgcgaagaaagccgacgcggtctttaaaatcgcgttcgcccttcgcaattcggcgttgtcccgccgcaagcgcttcagctcagcggattcttcggtcgtggtcccg
ggccgtgcgccggcatcgacctgcgcctggcgcacccacttacgcaccgtctccgcgcagccaacaccaagtagacgggcgacctcactgatcgctgcccactccgaatcgtgctgaccg
cggatctctgcgaccatccgcaccgcccgctcacgcagctccggcgggtacctcctcgatgaaccacctgacatgaccccatcctttccaagaactggagtctccggacatgccggggcg
gttcacctcactgattgagacgatctcgtgtgctgcggtgttgcggacccggctctcgaaccttccgagtacttcaagagcaccaactcgatcgggtgcgaattggcggagcagtgcgag
ccagtccttggtgtagaggtaccactccgcgtttggcgatttcggagggtgcttgagcgcgcaccgtatctccggctctctttccagctttcggcggtcgacgcggcccatgtcgtcgag
atagcggtcctccggaaggtgttttgccacagccgccctgagcacgatagtgattgccggggtagctgatcgtgcgaattcagcccattgctcgcgctttgccagcagcgcaagagcact
tatgtactcagcgaccttgttcgcggggtcatacgtgaacgcggtgtccttaaagaactttggcgctacgaggtgttccagcctcgagcggtgcatcgcgccgcggatcagattgctcac
ttgatcgggcaggcgcgagtctgccgcgatcgtcactgctgccgagtagtcgtacgacacgatcagctgcttcaggttggcccgctcaagcagcgcgccgagcgcagcggaagtcgcctc
aaagcaacggttgggggctccaggctgattgtcgtcgtttgcgtcccacattagttcgaggtcgtaagcgtctggggattcacgatcgccaggcttgctcaatgcccgggcaggcgtgct
tacttgcacagcggtggtcctgggaatgccaaacacatttatggccaccagcgccgcctgcatcgcaggggtgccggaactggtattcagcagaatggttcgatcagggaactcagccga
cagttcaaccaggtggttgcggaaaaccggcacgaaaaggtcgaacctgtgcaccgacgggttggtataggtgactatgcgaacgtcggtctcaggcgcgagccgcgtgattgccgcgga
gtaccgccggtccgcgttctcaaaggcagctatctcggcgctgaggaatagcacgacaactattggtcgatagtggcggacgatgtgtagcatcgggccgtcgccgagcgcggtgatcgg
gtccgcagttccgataggcgagaacaggatcattcggctctcctgatcgacagctcgcactgacccatctcgtagcatatgttgtcgatcttggttcgcttcaagacaagtggtgagacg
cgtagttcgcgcgtcttgtcgacgtgcttgactaccttcccgaactgggcgtcgagcaccttcgccatgtcgtcttggtcggtgacaaaggtcttgctccgatagccggctccgccgccc
agatagacaattgggccaactatcgcgttcacgccagggtacatggctctgtactccgcgtaacgcgcctgattcacggacgcggctgtctcggccagcgtttcaaggaaccgctcgccc
tcacgccagccgccgcgagcggtgggactggtgtcgaccaccacgcggtgcgagattgaggttcccggcgccaaacattcccggaagagcggcaggccatcaggcttgccgtggacattc
atgtccatcttctggcagatcagcagatcgcttgttctcagtgcaggtgagtcggtgaccctgatcgcctgaaacaggtcgttgaccgcgtcttgcggacgggtgttggggcgccccgat
ttgcgcaactccttccgctcaaacctttcgccgtactgccggtgctcccgcgtctggtgtcccggaacacgaacaggttgggccgtccgcttatgcacaagcgactgcaggtagatgctg
cgaagcattcccttgacagtcgaacccggcacgtagggccttccaagagggtctttgatgaaagcgtgaatctcgttgagcgtaagcttctttcgagtcatgcgcccgcctcgaccacga
gatgcacgtcgcggttcgatcgacccgatcttcacctcgtaacctcgatgcttagcaggatccagcttgaccgcgtttggctctacccactctttgagtggcgccgtcgcctgtgcccca
tcggtgttcatgacgaacgcttcgaaagacttcctcttgtgagccggaatgtctgcgtaaagaagttccatgtccgggaagtagacccggtcgccctccacgtggtactccttcgaggtc
cgcttctcgccggatccgataaacaccggccccaggcaccgcagcgtgagttcgaacggcttcaggtaggtgttcatgcggcggactccgggagtgcgagaaatagcggtcgcgcgtagc
tgtagaccggatggtttccgcccaggctgacgtcgaggatgcctccttggaagggtcgcgagaagaccgagccggcggcgaatttgtagatgtcgcgtttgcgcaggggcatgtcagcgt
atgtgctcgacgcgacgaatccactgcgcttgacgaggcggtacgtcgcgccggcgagtgcggcttcgagctcgtcgtccgtgggtagggatgtcgtgagcgtcatcagactggccgcgt
cgactgtcggcgtgagtgcggcgggtgcttctgactcggtaaggttaaacgctccgaacccgcttgtccgttcgccgcccagcgcggagatccctttcaacagcctggtgagtaggccga
gctcggactcggatccggtcgccagcaaccacagacccgcgtccagctcgaaccggaagtagccgacacggtacgggtcggcgtctttctttccgttgtggatcgctgccttcgctgaca
cggcgtggacaccgatcttggtctgccgcgccgcgagttctttcaggtcggccgtgccatcgaggaagctgccaagctgggcagcgggaagaaagccgatcttcttcgccagcttcttct
gcatacttgagccgtcggaccgaacgctgtgcaggggcttgggaaccaggtaatcgggccccacatagggcagcagatcggtcaaccgcagcgtcgagcacgcaacgagttcgccaagca
gctgctggccacccatccgtagcgcttcaacgcaaagcgcagagtagagggtgtccgcggggcagctaatcgtggacgactcgaggccgtggtcgccgaagtgtgtgcggtcgaagtcga
acctaaacagccgcgagttcatggtttagcttctccagcagagaaccgtcgagggcgccgactgcggcgcgggctttcaggttgctgaacttgacctgcccgtagccacgggttccgctg
ccgccgaggtagtcgagttcgagcaacttcaggccgcgcgcgatggcgttgaagtcctcgatgatctcatcggaggaaggcagagacgccttctgttcctcgccgggggtgccgaaggag
acctcgtagacaagtgagaacgcgaactcgctgccggggatcacgcgttccatctggcgaaggtttgcctttgcggtcacccggttgatggcgttctcgaatttcacctcggtgagagtc
ttagcgccgcgggcttcgaggtcgtctttgttggtgagcttcgtgtcgcggaagacgagtcggcccgtcatgtactcctcggtgtcgccgaaaagccgacggatatgggcgtggtcctca
ttcggcttcctgtaaaacgtttctgtgtcggcgccgtattggcgggacagcaaggtgcggaccttgcccttcaggctggtacccggaatcatcggcagcctgctcagcggatcacgaacg
acaggcttgtcgaccgcgccgatggcggagaagccatcgccggccccgatctgcaggcccgtcaggacggtcagtgtcccggttatctcgatcttggcgtagctcgtagtcattgggttg
tctcacttgtccttcggatcgaggtacttcttgtatgcggctagggcttccatgtaccggcagaatcgcagcagcccgtcgcggctatcgcctatcccttccagcgcttctaggagtttc
gcgtttcggacgaatgtcttaaccgcgtcttcacgcccggactggtagacgaaccggacccgcaggtactggaccttctccttcagctgacgcgggagcgtggggttggcgctctgctgc
gcctcgtcgaagagctgtgcggtcaggctgagtagcacccgcagctgggttgtggtcagctcgaagccgttctttttctttggcaggccgcgaattacttcggcctgtttcacatagtcg
tcttggatgacgctcattcggactcctccttgcgagtgcgatagatgtagaggtgcagcgcggtcttgagttgcttggcgtctgtcggatcttggaaccattggtgtagccggttagcaa
actgctgaaaaggcgctgtgtcaccggtggggttacgcatgcgcgtgaggaagtacacccatctggcctttgtgattcgatcgtcgcgttcggcgagtagttcgagcagcttgtagatga
aggccatgccgcgttcttcgttgccactgaaatagtcggcgatgtgccggtacttctcctcgatcaccttgctgagcagctcatcccagccgaaggtgaactcgcgatcgaagagtgcaa
ccccgttcttgccgggcagcgacttcgccgcgtcttcgagatctccgacttcgcgggccatcacggagatggggtacttgtcggggaacatgccgatgccagccgacacggtgagtttgc
cctgggtgaattcgtggaaccgctcccgaagctcgatcccgaactcgatgacgtcgtcccacgcgcccacgacgaagacgtcatcgccaccggagtagatgatcgtggcctcgcggggcc
gcgccgggtcatcgccggtgatcgggcgcagtttcgggcgtgccaacacgtagttgatgtgctgccggaagaacaacgacagcatccgggagaacgcggccgtgcggctaatcgtgttga
acttgccgttgccttgctccatgaagccgtgcgtgaatgcctggcccaggttatcgacgtcaaggcgcagaaccccgaggcgcgcgattccgctcgcacgcttcacgtagtcaccgaact
ccatctgtgcgacgtagtcgcccacccagagcccggtgcccaaacactcgccggcgaagaacttgttcttcgcgtaccgccttcgggtttggggttgctggagtgccttatcggcgtcgg
ctcggctacagaacgtgagtgtggcgccgaacggcaggggcagacctttggtggcgccgtcagagatgagtaggaagcggcgagactcggattgaatctgcgaagacgcagcggtcagcg
cttggcacaggctgcactttggctcgtcgtcggcgctgaccgtgcggttgaccgtgtggcacacgctgcattcccggtcacctttctgaccgtcgtgatcgcgcgagttgagttcccgca
gttggtcagcgctgtatcgggcgagcttcttcgcggaaagttgctcgctcaactcacggtagagcccgctgtagcggagggcgcggttacttgcctggctcgcactctcgttcggccgac
gcatcaggtcgttcgcggcaagcggtacgctgcccgtggcgatgaagagccgggttgcgaagttttccagcagccagtcgttggcctcacgctcgaactgttcgacggatttccgcgcgg
actccgtgttgggcagcagcaggtacgcgtgcccgccgccggagtagttgagattcgcgcggctgagacccacccgcgcaagtagctcgtcgatgagatgctcggtcagcatctccaggt
agaagctgcgggcacgcagcatcttcgcggcacccgaggaatggatcgtgtagatgaagtcctggatgcctgagacgtcgaaagttgtgagcaggaaggctttttcgttgtagaaggtgt
cctgcttgtcgaacagcgctgacttgaagtcgctttgtccggtggcttgtaggtagtgccagatgcaggcgccgagcgcacccgtcagcttcaggtggtcgaagagtgagacgtcgacga
cctcggacgcgtcggtcgaggacggcacgaacgacagcgtcgcctcgaggacgttgaggaggctggcgaggtaggtgtcggaacgttcgaggtcgaccagaatggctttaagtttgttga
cgatggcggcgtagcggtccttgtcgaattcgatccggcgtggcgacggtatattgatcggcttgcggtcgtcgagcatctccggggcaaatgccagattcgctgtgccggagccgaatc
ggttgaacatcgaatacaggggcgtgtccggatcccaagtgctcgcaccatggccgtcgtcggagtcggccttgcggcggtcggttccggccgcgatattgtgatgaggggcgcatcggc
ggcaaggcggccattctcggccgccgtacgcagcgcagaactgtggtgatagctgatcgcgtcgagaatgcggcggtcggagaccccaatgtcagcctcatccacctcgtcggtgaactg
cgacggattgcggctgtcgcgcaaccacaccttcttcataaaagcgcggccaatcgcactgtgcctgcccgggtagccgagcgccgcgcgctggaccggtttgccaatgtcgtgcaagag
gcagccgattatggcctcgatgagttgcgggttcatggcttcggtacgcatttttccctcggtgccagtggctggacccggatcgcgcccatccccatggatgcctttattccgcatccc
gagaactccccgaaccacaacagcgccgcgatatagctcgcaaaagtatccacaccgcggacggtgaacgtggccgagccggtgaagccgggaacacgcgccgcgcccaccgcgaacggg
gccgacgccacccggaacgcggagaggcgaaccgactgaccgaattcggcgatgaggccaggatcgggctcttcgccgtcgacaattgcaccgtacttctgcgcgagactctgaaacacg
agccgcggatccggccagaacacgtactcgccggattgcttgaatgcggtaggcgtcaggaactcgacccggaacttgcgcgtctcgggccgcgcgtagaaaatgcgcgcgaattgactt
agcgggttctgctccagcgatcgcgacgtgacctgtgtcgctatcccgctcgcacggagccgaaaacccgcaaacgccgcgtcgttgataggtccgacgatctgctgccgcgcctcgttc
gtcagcgtgctgatcttccactccaaagatgtggtcgagcgggccagcgcgtactgactgtacgggttcaccggcacggtgtggagggtctgcacataatcggccgggatcgactccatg
aggacgccatgaagatgcggccccagggtcgccaccctcgcgcgttcgagcggggcatcaacctctagagtcagcgtcaatcgcgacaagtgttccgtcatccggcgatctcctcggtga
gaaaagcccaccagaataagcgttggtgaaatccaggtcaagcctgattccgccgcactcgcgcgatgtcggcctcggggctggccactccgacgtagcagatccgtccttctgatgccg
cctcggcgagcagccaagggatggcttcctaacgagccggggttgtagcggtgggcgccggccgcgcggaggatggcgccgccaatgctgctgttgcccgcgccgtcaattgacgccagc
agggaccgaaccgacagcagatcactcgcagcgccgactgggcgtacagctcagacccaagcgatgccgcccagtcaacccacggcctcgcggacccgggcggcgacctcggccagcgcg
gcctcgtcgtgcaccggcgccgccaacgtcggcgtcaccggcagctgcacccagctggtgcaaccgccgtactcgggcctacgcgccagccggaccggctcggccagcgggatcgccgag
accaccaagacggccagtttgtgcttgggccgaaagtcgagccggtcggcgcgcaccgactcggcggtccagatgtgcagatcctcgatggcgtccagaccctctggccggttaaccggc
agtgcggcaacaactttcgctgcggcccgcagtagcacacactcgtcggtgctgtcggcggccgccgggcccagcaggtcgcggtgctcggggcgaacccgctcggcgtggctgtgcgcg
accgtcgggaacaacaagaactcgtgggccgccacctcgaagcgcttctcgccgatcccgcccttacgcagcagcaccgtctgccggccgtccagcagcgcgtgcaccgccgcgctccac
tccttcagcgctggcgtcaccacgatcccgcgagccggaccgatgtccgaatgacgccagcaccgcagggttccgaggggacgccgatcatctccgagacgttttgccccgggcagttcc
attggtcctgctgaatcaggccggtcatccagtgcatccaatagtgatgacagtactcgtgtcttgctcaccaccacagccggattcgtgcccaactgctctcatctagtcgattcagcc
gcgtccagccgcaaccgtgccagcggaacggcacgatcgccggcaggttgatcaggaccgcagcaccgccagcgcgttctccacttcgcggcggtgccgttcgtcgcaggcggcccaccg
ctgctcgtcggcgtcgaggtcagtgaggaacgcaaatcgcttccgaacgcgagcttcccaggcagccatagcgacaggacgggtcagcacgccgatcgagtcgggctggaagtcgtgctc
gctgcgggcggcgaggacgtcttcgacgcgtagtggccgggtgccgcgccggtcatcgacgacatcaccccacaccttgagcacccacagccgccgcacgagcggttcgtcaatcgttcg
cgaggcgaagtggttcaggtcgtacaggtcccgtgccagcgcaacgcggcggtaccgcgcgagtttctctgcgcaggcttccgcttctgccacgaccggcagtgtcggcagcccaaaacc
gtaagccttatggatcggcaactggatgaatgcgagcagctcagacggcaaagccaacggccgccgtgcgaactcgacgctggcgacgatccggggctcgcccaattccgtgtgccgcac
ccgcaactgccaatgccggccgtcgcctcgtgtgctctgcacgccgaattcgaagccgccgacacgggcgccgtcgatcagctcgcacacctccagcacgacctcatcgtcgggcgcgct
gaagtccagatcagtggagaaccgcccgacgttgcccagccggcacttccgtaagctggtaccgcctttgaacaccaggcggttatcgccgaactggacggtctgcgacagcaggtacag
caggtggtcctgggcgacgtcgagcagagcggcgtcgtatgcctcggcccgaccaagagcgtgacgcgcaacgagcgcacgggtcagaccggccacagtcacgccttgccgatcacgcgc
agcagcggtacgacgagctcgtcgacaagctgatactcgggagcccagacactctcgccacggtcgcggctgtgcgcggtggtgaatcgagtcaccggcatcacttcggtgtgccgcttg
gccagcagcgcctggcctcgtgccggttcaccgcccgagtccagcaggtagcttgcacgctgccaggccgatgtcggccggcccgacagtagacgctccaggcgctcgtcactgcagtcg
gcgacgaggtcgtcaaggtgggggacaaggtcggcccacggcccgaacgaggccgggcgcgtggcgatttgcacaagtaatgcttctggtcctagcgccggtaacccggtcgcccacgcg
acgaggtcgagccgccgccggaccagcaacgcgggacgcggagccagcagtgcggtgtccgccgcgttccaggggatgcgcacgacggacacatacgatgctaggccgtcgggcagcctt
ttggccggcggcagccagatcgggatgcggccgtcgggttggcggtccaggtatccgaggtgccacgctgcggatgcaccggccagcatgaagcccgcgttctggtcacgggccagccac
gagcgcagcggtagatacgggtccgagatggcggcctcgccggggggaatgaatgcccaggtgcctttcaccggcagttggaccagccacccaatgcggcgcagttcgcggatggcggag
tcggggtcgcgtccacacccagcctctgtaagccgttgcgtcagatcctctttcgtgacgactacgggccgatcgcgagcgaggccggacaccacccgtgacgcccacgtggggatgcgc
cgatcggcgccggctgggctcaccaccgaacttgaattcacaccggaaactatactatatctgtacgcaacaatgttcaaactcaagaaatcacttgatttaggaacgggcttcggtcag
tgacagtacgaaacccgttccaaactcaagtgccctgtacgggctggcggcgatgcggtgcaacggcgagagacaaaacgcgcttcgcggacgaccggccgacgcgccggagagtcgcca
agaacgtcacccctgaaatcaagtgggaccaggatgcactgacgcgttgctcggaccagtcacccaggcgatgcgcctcggctcaaaaactcaacccacggcctcgcggacccgggcggc
gacctcggccagcgcggcctcgtcgtgcaccggcgccgccaacgtcggcgtcaccggcagctgcacccagctggtgcaaccgccgtactcgggcgtacgcgccagccggaccggctcggc
cagcgggatcgccgagaccaccagcacggccagccgatgcttgggccgaaagtcgagccggtcggcgcgcaccgactcggcggtccagatgtgcagatcctcgatggcgtccagaccctc
tggccggttaaccggcagtgcggcaacaactttcgctgcggcccgcagtagcacacactcgtcggtgctgtcggcggccgccgggcccagcaggtcgcggtgctcggggcgaacccgctc
ggcgtggctgtgcgcgaccgtcgggaacaacaagaactcgtgggccgccacctcgaagcgcttctcgccgatcccgcccttacgcagcagcaccgtctgccggccgtccagcagcgcgtg
caccgccgcgctccactccttcagcgctggcgtcaccacgatcccgcgagccgggcagccacgtcgggtcggcgcaacggcgggacggtcttcggcggctgccgccggggcggcagggcg
tccagcaaccgcgtcgtcgtcgcggtcacctcggcgacggcggcctcaaacgcctcggcggtggccgccgacgggtgcgtgatgccactgaccttgcgcacatactggcgcgccgccgcc
gcgatctcgacgggcgtggccgggggttgcagcccgcgtagttcggtgatgttgcggcacatgccctcaacgataggcgcggctaccagacggtgaccggtcgtgggtgccgatgactgc
gtagccgccggtccttggtcaccagccgccagccgtgttcgatcgcggtggcgtagatcaaccggtcggccggatcgccggggaacgacgagggcagcgccaccgccgtggcggcgaccg
agggcgtgataccgacggtgcgaacgtgctcggccagctgctgaagccaggacagcaccggaatcgccagttggatgcgttcctgttcggcaagccaagccagctcgaaccacgaaatcg
cggcgacggcgagctcgtcggcgtgttcgatggcctggctcgccgccatgctgagacgctgcggctcggccgaccaccagtaggccacatgcgagtcgagcagcaccgtcgtcatgaaac
gttccacgaaaccccggtggtgaagagttcgtcgtcatccacggccgccatcgccacacccgagaatcgacccttcagcgcgtgcggccccgtcgctgccaccagccgggccacggtgcg
gccgtgtttggtgatctcgatctcctcgccctgggccacttcatcaagcaaggagaggatcttcgccttcacctccgtagcggtcatttttctggtcattaggacagtctaacggtcctg
ttacggtgatcgaatgaccgacgacatcctgctgatcgacaccgacgaacgggtgcgaaccctcaccctcaaccggccgcagtcccgcaacgcgctctcggcggcgctacgggatcggtt
tttcgcggcgttggccgacgccgaggccgacgacgacatcgacgtcgtcatcctcaccggcgccgatccggtgttctgcgccggactggacctcaaggagctggccgggcagaccgcgct
gccggacatctcaccgcggtggccggccatgaccaagccggtgatcggcgcgatcaacggcgccgcggtcaccggcgggctcgaactggcgctgtactgcgacatcctgatcgcctccga
gcacgcccgcttcgccgacacccacgcccgggtgggcctgctgcccacctggggactcagcgtgcgcttgccgcaaaaggtcggcatcggcctggcccggcggatgagcctgaccggcga
ctacctgtccgcgaccgacgcgttgcgggccggcctggtcaccgaggtggtggcccacgaccagctgctgcccaccgcccgccgggtggcggcgtcgatcgtcggcaacaaccagaacgc
ggtgcgggcattgctggcgtcctaccaccgcatcgacgagtctcagaccgccgccgggctgtggctggaagcctgcgcggccaagcaatttcgcactagcggcgataccatcgccgccaa
ccgcgaagccgtgctgcagcgcggccgcgcgcaggtgcgttagcggcgatcgcaagcgcggcgaagccgggtgctgggggtacctcccgcgtgcgggggacgggtcgccgccatcagccc
ttcagcgaagccgggtctcggtgcggctgttgaagaggcgcacctcctgcgagtgcggcacgatcgccaacgactcacccacccgcaccgcggtacgccggtcggtgcggaacacgatgc
gcggtgcgcgtgacgaccagccccgctggtcgaccggcgttgcgtagacgaaggattcgaagccgagctcctccaccaactcgacgtgcacggtcaacgatcccggggtgccgatcgatg
ccacgtcccaggactccggccgcacgccgaccagcacccgctcggccgccgggtccggaaccggtatcgccaaatccggtgcccgcaccacaccgtgggcgacggcggcgtcgatgaggt
tcatcgccggcgcgccgatgaacgtggcgacaaacgtgttgaccgggtcgtcatacagcgccctcggcgtgtcaacctgttgcagcacaccgtctttgagcaccgccacccggtcgccca
tcgtcatcgcctccacctgatcgtgggtgacgtagacggtggtggtgcccaaccgacgctgcaatccggagatctgtgagcgggtgctcacccgcagcttggcgtccagattcgacagcg
gctcgtccatgcagaacacccggggccggcgcacgatcgcccggcccatcgccacccgctgccgctgcccgccggagagcttggcgggcttgcggtccagcagatccgtcagctccagca
tgtcggcgacttccagcacccgccggcgggtgtccgcgcgcgacatcccggcgtttcgcagcgcgaaccccatgttggcggccaccgtcatgttcgggtacagcgcgtagttctggaaca
ccatcgccacgtcacgcgcccgcggcggcagatgcgtcacatccacgtcgccgatgctgatgcgcccgctctcaatgggttccagcccggccagcacgcgcagcgtggtggacttgccgc
aaccggacggaccgaccagaaccagaaactccccgtcggcgatgtcgaggtccaagttgtcgacggtcggcgcgtcggcgccgggatagcgctgggtgacagcagagtactgaacgttag
ccatgccccgccagcttccgcatgatctgccgatccaggatgacctgcaaccgtttttggatgttcgtgaaggtcttggtcacgtcggctccgcgcagcccgatggattccaggccggcg
gagatgatccggtcaccaccgggcaggaaaacccgtgcgtagtcttgtgtccgggtgtgtggcagctggtcgagcgccacccgcgcacggggattgtccgccagatagtgccgttcgctg
gcatcgtcgacggcggacttgcgcaccggcagatagccggtttgctggctgaagtaggcggtgttcgtcgggttggtgacgaatgcgatgaacttgagcgcgttgacttttcgctcctcg
gagagcttggccggtatcgccagccccgcaccgcccgtcggacaggcgggcgctgcgtccgggcccgtgggcagcggtgcggcgccgaagtcgaatcgggcagatgcggtgatgccggcc
agcgagccggtggatgccacggccgaggccaggattccggtggcgaactcgttggcaatatcgttggcgaccgccgcataacccttgccatggatggagttccgatagaagttgccggcc
gcgatcgtggcgggctcggtcaatgtcaatgtccacttgtcggagtaggcaccgccgaatgcccagttcggtccctgaaacgtccacgagatgaggtcggcgttagcccagccgtgcgcc
gatcgaccggcgccgaccacgcgctgtaactccggaccccactcgtcgaactctgaccaggattgcggtccgcggtcgggtaggccggcctgttgccacgccgccttgttgtagtagaac
agcggcgtcgagcgagcatacggcacagcgtaatggcggccgttgaactcatagtcggccagcagcgaatcgacgtaatccgttgtgtccaccccaacttggccgaacaggtcgtcaagg
gcagtgagaacaccgctgagggcgaaatggaaccaccatcggtcgtcgagcaaaacgacgtcgggcacgtcggttccgatgagcgccgcattgaatttctgtgccacctcgtcgtagtcc
ttgccggcgtcgatcagcttgaccgacagagtggggaatcggtcctggaaacgaccgatcagctcccgttccgccgcgctggattggccgggatgactggaccagaagtcgattgggccg
gaaccggacttcaccgaaccgccgccgcccatcccggcgcagccggcggtcacgccggcggcggcagcggccagcgcgaggaattgtcggcggttcagcgggtccatgcctatcccttga
ccgcgcccgaggtgaggccctttatcatctgccgctgcaaggcgatgaagaccagcaagatcggcagcatcgccaacagcgtcaccgccatcaccgggccccagttcgtcacaccctcgg
cctgctgcagaaacgtcagacctatcggcagtggtgccaccgattcgtcgtcggacatcaggaacggccacaggtattcgttccattcgttgaccacggtgatgacaccgacggcgacca
tggtgggccgcgacatcggcaacaccacccgcagcagcagttgccaccaccgcgcgccgtccatccgggccgcctcgatgatctcggcgggcagcgacagaaagtggttgcgcatcaaga
aggttccaaacgccacccccgccagaggcaggatgatgccggcaaaggtgttgcgcaggcccaggtgtgagatcagcgcgtagttggaaatcacggtgatctggttgggcaccatcaacg
cggcgatgatcaccaaaaacaccgccgtgcggcccgggaaccggacaaacaccaagccaaaggcgctgagcacaccgagcgtgaacttcaccaccgccagcaccgacgtgatgatcagcg
agttgcgcagaaacgtccagaacggaatctgctcggtggccgtgcggtagttctgcgggtaccagcgcagcggccaccaactggtgggctgcgcatagatgtcgggctgatccttgaacg
aggtgaagaacacgaacagcaacggcccggcaatcagcgtgaccaccagcaacatggccgcgtagccaacgctgctacggagccgatccggcgtcactgccgctgcccccgatccatcac
ccgcacctggtagtacgtcacggccagcagcaccaggaacatgatcgtggccaccgtggcgccataaccggcccggaaattgcggaacgtctccacatacacctggtacaccatggtggt
ggtgccggtgccctccggcccgccccgggtcatcacgttgatcacatcgaacacctgcagcgagttgatcagcacggtgatcgacaagaaaaacgtggtcggccgcagctgcggcaacag
cactcgacggaacacggcccaccggctggcgccgtcgatttcggccgcctccaacagatctcggcgtaccccctgcaacgcggccagatagatcacgaaggtatagccgaggttcttcca
gacgtaggtgatggtcaccatgaacaacgcccagcgcgcatcctggtaaaagtcgggcaccccgaccccgatccggcgcaacaggtcttgaatcagaccgaaatgcgggtcgaagacgaa
ctgggcggccaggccgacagcggcaccggagatcacgaacggcgcgaaaacagtggagcgcaccaggtttcgtccacgcaacggtcgatcgagcagcatcgccagcgccaaccccagcac
catcgagccgaccaccgcggcaccggtgaaaaccgccgtgttgaacacgatctggcgggtgtccgaccgggtgaaccactcggtgtagttggataaccccacaaatcgggccgacggatc
ggagacgttccagtcgaagaacgacagccggatgttgtcggccaacgggcgatagacgaacagcagcaatagcgccacattggggccgaccaacacgacgaacagcgcataatcgcgcac
gcgctctttcgatgaccgaagccgtgctcgttgcggcgccgccatcggcgcagtgtagctccgtattctgtcggcgagtttgccgccacggtcgatgaaccaatcaccgccgtcacggca
atgtcggccagctacgccgcgcccgtcaccgcccaccgaccgctgtacgcccgccatccgacgaatatcagccgcagcacgataaacgtgcccagtcccgaccagatacccgccagcccc
cagccatacgccagcgacaaccagacaagcggcaaaaagcccaccaacgcactcgccaccgtcgccgtccgcatgaacgcggcgtcgcccgcgcccagcagcaccccgtcaactgcgaaa
acaattcccgcaaaaggcaattggactaccatgaaccaccacggcaccccgatcgcggcgagtaccgatcgatcgtcggtgaatagcccgggcagcaccgaggagcctagccctaacgcc
gctgccaaaattcccgccgccaacagcgaaaacgccgtcacccgccatgccaccgccttagcgtgcccggcatcaccggcacccaacgcggcaccgaccagcgactgcgccgcaatcgct
agcgaatcaagaaccagcgcaagaagaccccacaactgcaacacgacctggtgggccgcgagcgcggcagcgccgaacctcgcggccaccgccgcagccgagacataacaaacttggaag
gccagggtccgcacgatcaggtcccgcgccatcatcagctgggcgcccagcacggcgcggtccggccgcagcgacacccgctcggccagtaacgcaccggcaaacagcagcgccgccagc
cactgccccaccagattggccaccgccgagccggttaacccccagcggggcaaccccagccaaccgtaaaccagcagcgggcacagcagagccgacgacccgaagccggcgaccacatac
cgcagcggtcgcacggtgtcctgcacgccgcgcagccagccgttgccggcgagcgagaccaggatcgccggcgtgcccaggatcgcgatccgcagccacggcaaggccgccgcggtgatg
ccatcgccagaagcgatcgccgacaccagcggcgtcgcggtggcttccaccacgacgacgaccaacgcgcccagacccaacgccaaccaggtcgcctgtacaccttcggtgaccgcggcc
acccggttgccggcaccgtaacgacgcgccgcgcgcgctgtggtgccgtaggacaaaaacgtcgcctgggaaccaaccaggccgagcaccagactgccgatagccagacccgccagcgat
atcgcccccagccggcccaccacggcgatgtcgaacagcaggtacagcggctcggcggccagcacgcccagcgcgggcaacgccagctgcgcgatctgacggccgcccgcgcggtgcccc
acctggctcaacggcggctaaccaagcgccgcgcgcaacgacgccacagcgtcgtcgatcgagccggtggtcgtataccccgcggccagccggtgaccaccgccaccgaacccagaggca
accgcggccaaattcacggtcttagcccgcatcgacaccgaccaccgatgcggttcgacctccttgaacaccgccgcgacctcggcttgttgcgtggtgcggacgatgtcgacgatgctt
tccacttcctccgagcgcgcagcgacccactcccggttgtcgacgacgacgtaaaccagcccgcggccaccgaccgcctcggacaccagctgcgccgaacccaacacccgcgatagcaac
ggcaaccaggtgaagggatggctgtccatcaaggtcctgctgacggtggcgttgtccacaccgatctctaccagccgcgccgccagccgatacccccgcacactggcccagcgaaacgac
cccgtgtcggtcgccaacccggcgtagatgcagtgcgcgacgcgcgggtctatcggtttcccccacgcgtcgaggatctcggcaaccatcgtcgtggtggaatccgccgacgggtcaatg
aaattcgcggtgccgaacaggtcgttggaggcgtgatggtcgattaccaggagctcccgcccggaatcagttagatcgcccagagcaccgagccgatcaacactcggaatgtcaacagtc
acaaccaaatcgacatcgcggcgcatcacctcagggcggaccagcagatggcagcccggcagcgaacgcagcgactcgggcagtgtcgccggcgcggcaaagctgacctctacccgcttg
ccgcacccgtccaacaccaatgccaatgccaatccggcgccgatggtgtcggcatcggggtggacgtggcagactaccccgaccctggcagcggccgacaacagcgcagcggcaccgacg
gcgtccacgcgggcccccgcgcgacgccgcccgtcgaccagctcactccttgggtcgatcgtcgtcaccggtgtctcccccgcaagtgagcggtgcctccacagcctcgggtccgtcgct
cgttctgatacccagtcccccgggagccggtgattgcgccaccgacccgttatcacggtacgggtcggcctcccccgccggtttggcgcccacccggacccgcgccagatcggcatccgc
ggcgcgagcgcgggccagcaactcgtccatccggtgcacactgtccgagatcgtgtcgagcgtgaacgtcaaggtgggagtgaaccgaacgccggtgcccgccccgaccttggtgcgcag
cacccctttggcccgttccagcgcggcggccgcgccggcgcagttcggctcgtcgtgtagcgtgcgtcccatcaccgtgtagtacaccgtggcatcgtgcaagtcggcggtcaccttcgc
atcggtgatggtcaccccggccaatccaggatccttgatctcgtactcgatcgccgaggcgacgatcgcggcgatccgtttggccagccgccgcgccctagcagcatcagccatcaggcg
cgttccttctggaccagctcgtaggactcgatgacgtcgccctccttgatgtcggcgtaacccagtgtcaggccacactcgaagccgtcgcgcacctcggtcacgtcgtccttctcccgg
cgcagcgaagcgatcgaaaggttctcggcgaccacgatgttgtcccgcaacagccgcgccttggcgttgcgccgcatcacacccgaggtgaccaggcagccggcgatgaggccgaccttc
gaagaccggaacaacgcccggatctcagcccgacccagctggttttcctcgtagatcggcttgagcaggccacgcagcgcctgctcgatctcgtcgatcgcctggtagatgaccgagtag
tagcggatctccacgccttcgcggctggccagctcggtcgccttgccttcggcgcgcacattgaaaccgatgatcaccgcatcggaagccgacgccaggttgacgttggtttcggtaatg
ccgccgacaccgcggtcgatcacccgcagcaccacctcgtcgtccacctggatacccatcagggcctcttccagcgcctcgacggtaccggcgttgtcgcccttgaggatcaggttcagc
tggctggtttccttcagcgccgagtccaggtcctccaggctgatccgcttgcgtgagcgcgccgccagggcgttgcgcttgcgagcgctacgccggtcggcgatttggcgggcgatacgg
tcctcgtcgacgacgaggaagttgtcgccggcgccgggcaccgacgtgaagccaatgacctgcacaggccgcgacggcagcgcaacctcgacgtcttcgccgtgttcgtcgaccatgcgg
cgaacacggccataggcgtcgccggcgaccaccgagtcaccgacccgcagggtgccgcgctgcaccagcacggtagccactgggccgcgaccacggtccaagtgcgcctcgatcgccaca
ccctgggcttccatgtcggggtttgcccgcaggtccagcgcggcgtcggcggtcagcaacacggcctcctccagcgcctcgatattggtgccctgcttggccgagatgtcgacgaacatc
gtgtcaccgccgaattcctctggcactaaaccatattcggtaagctgcccgcgaatcttggccgggtcggcaccctccttgtcgatcttgttgaccgccaccacgatcggcacgtcggcg
gcctgcgcgtggttgatggcctcgaccgtctgcggcatcactccatcgtcagcggcgaccaccaaaatggcgatatcggtcgccttggcgccacgggcacgcatggcggtgaacgcctcg
tggcccggggtgtcgataaaggtgatcagccgctggctgccgtccagatcgacggccacctggtaggcaccgatgtgctgggtgatgccgccggcctcggcctcgcggacgttggccttg
cggatggtgtccaacagccgggtcttgccgtggtcgacgtgacccatcaccgtcaccaccggcgggcgaacctgaaggtcctcctcgccgccctcgtcctcaccgtagctgaggtcgaag
gattccagcagctcgcggtcttcgtcctccgggctgacgacctgaacgttgtagttcatctcgctgcccagcaactccagcgtctcgtcgccgaccgactgggtggccgtcaccatctcg
ccgaggttgaacagcgcctgcaccagcgccgcggggttggcgtcgattttgtccgcgaagtcgctgagcgacgcgccgcgtgcgagccggatcgtttcgccgttgccgtgcggcaaccgc
accccgccgacgaccggagcctgcatcgagtcgtactcctggcgcttctgccgcttggacttgcggccgcgccggggcgcaccacccgggcggccgaacgcgccggcggcaccgccacgc
tgcccgggacggccaccgccgccgcccccgggacggccgcggaagcccgttccgggagcggcacccacgccgccaccccggtagttgccgccgcccgcgtcggaacggccagcgccgggc
gcaccgggccggcccccgggtcgtggcgcaccaggacgtggtggacgggcacccccgacagctccaccggggcgtggcggcatgctgccgggcgaggcgcccggacgtggaaccccgggc
cgggcggtaccggggcggggagccggcggacgcgggatgggccggtcggcgggttgcgccgacgagaacgggttgttgccgacgcgcggggtgcgaatccccggcttcggcaccgggccc
ggccgcgccccgggagccatgccggggtggggtgcctgagggctgggcggcactgcggtcggaggctcgggtgcggcgggggtagttggggagacgattgccgccccgccggaatcggcg
gccttggcgggcgcggcagtcgccttgccgttgcctgcggccatgtcgatcgcggcgtccagcgccttgtcaagggacttgtcggggcctttgccgggggacttggcggtgcctttcgcc
ggggcaggtttgctgccaccgaacgattcacgcagccgacgggcgaccggtgcttccaccgtcgacgatgctgatttgacgaattcgccctgctcgctcagccgggcgagaacttccttg
ctggttacaccgagttccttagccaactcgtgtacgcgggccttacctgctgccactacatctcctgtccatgaggcgacagtcgtgggccgcgcctcgggtttagctatgacgcattgt
catcgggacttcacggtgtgctcatgttctattgctacctgttctgttgcccggtggttcgagctcgcctagagactccaggtactcgaccactgcggatgtgtccggcgaaccggcgat
gcgcagcgctcttgcgaaagcccgccgccgaatcgcttgttgcgcgcactgccgtagcggatgcagccacgcaccccgccccggcaggctggtcgctgtatcaacgatcacggcgtagtt
gccgttcccggtcgacacagccaccactcgaagcagttcgacggccaaccctcgctttcggcacccgacacacgtccgcaccggtccgcggggattatccgggcgtcgatgcgccgaggc
cgaaggctcgcgctggatcacggctaagtgtagcgtcaccgggcaagcccgattgcccggctatctgccgtgggataacgcacggcgctagcggtcgtgcgccataccgcggctgactcc
gggttcgggctgaccgggcgggggcggcggcgcatcgccgcgaatatcgatacgccacccggtgagccgggcagccagccgggcgttctgcccttcctttccgattgccagcgacaattg
gaaatcgggcaccaccacgcgggcggcccgggcggtctggtcgatcaccgacaccgacaccaccttggccggcgacaacgcgttggcgacaaaacgcgccggatcgtcgtcatagtcgat
gatgtcgatcttctccccggacagctcgctcatcacgttgcggacccgttgccccatcggaccgatgcaagcacccttggcgttcaagccggcaacgttggaccgcacagcgatcttgga
gcggtggccggcctcccgggccaccgcgacgatctccaccgatccgtcggcgatctcggggacttccagcgagaacagcttgcgcaccagattggggtgcgtgcgcgacagcgtaatcag
cggctcgcgggcacctcgggttacaccaactacgtagcagcgcagccggttgccatgttcatagctctcccccggtacctgctcagcggccgggatcacaccctcggaagccttggtctc
ggtgccaatccggacgacgaccagaccgcgggcgttggcccggctatcgcgctggatcactcccgcaacgatctcgccctcgcgggtggagaactcgccgtaggtgcgctcgttctcggc
gtcgcggaatcgctgcaacatcacttggcgtgccgtcgtggcggcgatccggccgaagccctctggagtgtcgtcccactcgctgatgagattgccagcctcatcggtctcacgggcgat
cacccgaacgacaccggttttccggtcgatctcgatgcgcgcatcggtctggtgaccttgggtgtgccggtaggcagtcaacagcgcggacttgatcgtttcgagcagttcattgaccga
gataccccggtccacctcgatggcatgcagagcagccatgtcgatgttcatgctccggcctccgtcccgcgggccagccccatctcggaagactgggccagttccaactccgccggagcc
ggtggcgaaaactcaacctggacaacagctttcacaatctcagcaagcgggatctcacggactgcccagccccggtcttcccggatcaccaacgccaccgtgccagcacgcatctcgccg
acccggccggtcagtcgcgatccgtctgacaacaccagctcaaccttgcggcctcgagcacggcggaagtgcttttcgctggtcagcgggcgttccacaccgggagagctgacctcgagc
aggtagcggccccggatcttgttcgcaccgtccaggccgtccagcaaagccgatgccctgcgcgacaatgcggctatcgtatccaggtcgagaggggcgtcaccgtcggcgatcaccgct
atccgcggcgggcgggcccgcgcatcgatgaccacgtcttcgatctcgtagccggcgcacgcgaaatctgcaccgagtagctcgatcacctgcctctgcgaaggtagcccggtggtcacg
gcgagctcctcatcttgagttgtccggtcatctagcggaggcgccgccagggcggctcccagtgtcccgccggcacgcagcagccggcgtagctaccaacgatacgccaggaatcacgaa
tgacgccgtgatcacgccgttcaacgtctcgcctgccttcgtagcggcgtctttctgatggcaggatgttgctgtgcttagagcagcaccagtcatcaaccggctcacgaatcgacccat
cagcaggcggggtgtgctggccggtggcgccgcgctggccgcactgggagtggtgtccgcctgcggcgagtccgcgcccaaggcacccgcggtcgaagagctgcgctcgccgttggacca
ggcccgacacgacggtgcgctcgcagctgccgccgccacagccatcgggatcccgccgcaggttgccgccgcgctgaccgtcgtcgccactcagcgaacctcgcatgctcgagcgctggc
caccgagatcgcccgggccgcgggcaagctggtatccgctacgagcgaaaccagcagctccagtcccagcccaaccgatccggcggcaccgccaccagcggtgtccgacgtgatcgattc
gctgcgcacgtcagcgggggaagccagtcgactagtggcgacgacatcgggctaccgagcagggttgctcgcctccattgccgcgtcctgcaccgcctcctatacggttgcgctcgtgcc
ttcaggcccgtcgatatgacctcgtccgaacccgcccacggtgccacaccgaagaggtccccctccgaggggagcgccgacaacgcggcgctgtgcgatgcgcttgccgtcgaacacgcc
accatttacggctacggcatcgtctccgcgctctcgccccctggtgtcaacttcttggtggcggacgcgttgaagcagcaccgccaccgccgagacgacgtgatcgtgatgctgtccgcg
cgcggagtcaccgccccgatcgctgccgccggttaccagctgcccatgcaggtcagcagcgcggccgacgcggcacgactagcagtgcggatggagaacgacggggcaacggcctggcgg
gcggttgtcgagcatgccgagacggccgatgaccgggtgttcgcttcgacggctctgaccgagagcgcggtgatggccacccgctggaacagggtgctgggcgcctggcccatcaccgcg
gcctttccgggcggggacgaatagctacccggtgacggccgctgcgatatcggtggccagcgaggcgccggcaaccagctcgcgagtctgaccgctgaaccggtcgcgcagctcgaccac
gccgtccgcccagccgcgccccacgacaacgatccagggcatacccaacagctcggcatctttgaacttgacgccgggcgatgcctggcggtcgtccagcaacacctcaacccccagccg
atccagatcggcggccagcgcggtcgccccggcgcgagcctgcgcgtccttgttcgcgatcaccaggtgaacatcgaacggcgcgaccgtcgacggccagcgaaggcccagctcgtcgtg
gtgctgctcggcaacgacggcaaccaaccgagacacaccgatgccgtaggaacccatggtcaaccgcacaggcttgccatcctcgccgagcacgtcggcggtgaaggcgtcggtgtattt
gctccccagctggaagatgtgcccaatttcgataccgcgcgccatgaccagcggaccggcgccgtcgggagatggatcgccttcgcgcacctcggcggcctcaatggtgccgtctgcggt
gaagtcgcggccggccaccaaaccgacaacatggcggccgggttggtccgccccggtgatccagctggtgccgtcgactatccgcgggtcgacgagatagcggacattgttctcccgcaa
cgcctttggcccgatataacccttaaccaggaacgggtgcttggcgaaatcatcgtcgtcgagcaacgcgtagtcagccggttccagcgctgcgcccaaccttttgtcatcgacctcacg
gtcgccgggcacgccgattgccagcagttcggtgtcccctcccggctgtcggactttgattaagacgttcttcagggtgtccgcggcggtcaccgtgcggccgagatcggcctcgttggc
ccaggccaccaggctggcgatggttggggtgtcgccggtgtcgtggaccaccgcctcgggcagcccatcgatgggcagggtgtccgggcgggcggtgacaaccgcctcgacgttggccgc
ataacccgactcgaggcaccggacaaatgcgtcctccccggacggactctcagccaagaactcttcggacgcactgccgcccatcgccccggacactgccgaaacgatgacatagcgcac
ctgaagtcggtcaaatatgcgctggtaggcctcccggtgagcgtggtaggccgccttcagcccggcggcgtcgatgtcaaaggagtaggagtccttcatgacgaactcccgagcgcgcag
gatgccggcccgcggccgcgcctcgtcgcggtacttggtctggatttggtacagcgtgagcgggaagtccttgtaggagctgtactcgcccttcacggtcagggtgaacagctcttcgtg
ggtggggcccagcaggtagtcgttgccgcggcggtccttgagccgaaacacgctgtcgccgtattgggtccaccggttggtcgtctcgtacggtgcccgcggcagcagggcaggaaatag
gatctcctgtccaccgatggcgttcatctcgtcgcggatgacccgttctatgttgcgcagcactcgcaggccgagcggtaaccagctgtacagcccgggcgcgacgggccggatgtagcc
ggcccggatcagcagtttgtggctggccacttcggcgtcggcgggatcgtcgcgcagggtgcgcaagaacaactcggacatccgggtgatcacaggcggcaagcctaattcgccgagcag
acgcaaaagcgcccaggtctgcccgaaaaggggagcttttatgactgctcggcgggaagggttacagctcgccggcgtcgatcgcttccttgacctcctgcgcatgggcaacctgctgcg
gcgtatacccgataaacagcgccataccgccgacgatgatggccgctccggccacccacagcaggccgtaggtgtaggcgtggtcaagcgcggccaactgcacgtcgttcatgaacttca
ccggaccggtggtaccgcccaggtacagcgtgcgcgacgtgatcacagcctggatgacggcgagcaccagcggaccgcccaggctctgcagcatcagcgcaattgccgataccggaccga
tctggtcgaagccgacgccagcgatcgccgacagagtcagcgggacgacggccatgccgatgccaatcccgccgacgacgatcggcatgaccaggttggggaagtagggcacaccacggt
gcatgaaaaatgagccgtacagcatggcgccgaatagcagatatccgccgccgatggtcaacacccgtggcgaaaaccgggacaccagctgcgaggacacacctaggccgattcccatcg
cgatgacgaacgggatgaaacctacgcccgcgcgtagcgcgctgtagcccaagatgtcctgcacgtacaggccgatgcagacggtcaggctgaacatgacgccgccggccaacaggatcg
cgctgaacgtgaccaaccggttgcggtcgcggaacaagtggaacggcacgacggggttctcggcagtgcgctccacgatgacaaacgcgacagcggccgccaaggccaccaggcccgaac
cgatggtaatgcctgacatccagcccttttcaggaccgatcgagaaggcgaaaaccgccgcggtgcatgccagcgtggccagtatggccccggtggcgtcgagcttcatccgttctttgt
tggtttcccgtagggcggtgcgggccaggtagatcatcaccagcccgatcggcacgttcaccaggaacgcccaccgccatgacacctcggtcagtgctccgccgaccaccagccccatca
ccgacccgatcgcggtcatcgcggcgaacaccgccgtcgcggcgttgcgggcaggtcccttggggaacgtggtcgccaccagcgccagaccggtcggagatgcgatggccgaccccacac
cctgggacaaccgggcgatcaccaacgtcgcctcgtcccaggcgaccgcgcacagcaccgacgagatggtgaatagcgcaacgccaacaatgaaggtgcgtttgcgcccgatggtgtcgc
caagccggccgccgagcagcatcagcccgccgaaggtcagcacgtaggcggtgatcacccagctgcggccggcatcagacaagctcagctcgttttgaatcttaggtagcgcgacgatgg
cgacggtgctgtccatggtcgccagcagctgcatcccgccgatagcaataaccgcagcgataaagctgcgcgagggcagccaagtcgggtagtacctgctggggcgctctgaagcggtct
cctccgagcgcggcgggcgcatcggggccggacggtgtgggcgtccggctgtccagttacggaccgcccgctctgtgtcgttgagagccgtcat
